# Supplementary material for: Long-acting IL-7 induces distinct transcriptomic features in peripheral T cells of patients with solid tumors
Source: JCI Insight. 2026 Apr 21;11(11):e203629. doi: 10.1172/jci.insight.203629 (PMC13313558; doi:10.1172/jci.insight.203629)
Supplement: Supplemental table 2 [file jciinsight-11-203629-s222.xlsx]

## Sheet: Sheet1
Supplementary Table 2. DEG between W4 vs W3 peripheral T cells
Gene	p_val	avg_log2FC	pct.1	pct.2	p_val_adj
HSPA1B	1.13807e-129	-2.70511	0.016	0.053	3.81686e-125
SLC1A4	3.32828e-19	-1.36715	0.01	0.019	1.11624e-14
CREM	0	-1.21735	0.217	0.342	0
PPP1R16B	1.58924e-88	-0.993988	0.097	0.148	5.32999e-84
NR4A3	2.58445e-24	-0.875737	0.025	0.04	8.66773e-20
BX284668.6	4.12898e-13	-0.864717	0.018	0.027	1.38478e-08
EGR1	1.82137e-19	-0.84813	0.031	0.046	6.10851e-15
AL121787.1	1.10708e-11	-0.833313	0.011	0.018	3.71292e-07
SKIL	8.039e-17	-0.8253	0.022	0.033	2.69612e-12
SH3TC1	1.08302e-17	-0.810773	0.031	0.045	3.63222e-13
DHCR7	8.95549e-16	-0.79513	0.023	0.034	3.00349e-11
PFKFB3	1.13881e-17	-0.775364	0.038	0.053	3.81934e-13
GPR171	1.18118e-36	-0.714333	0.062	0.089	3.96143e-32
SESN3	8.04474e-86	-0.712215	0.213	0.269	2.69804e-81
ZBTB21	2.76176e-15	-0.693718	0.034	0.046	9.26239e-11
CCR4	2.02321e-15	-0.688517	0.07	0.086	6.78543e-11
SH2D2A	1.98459e-28	-0.682662	0.14	0.168	6.65593e-24
HIST1H2BG	2.69442e-10	-0.672429	0.02	0.028	9.03656e-06
RGS1	1.16978e-26	-0.648758	0.089	0.114	3.9232e-22
PLEKHA2	5.83323e-31	-0.631721	0.085	0.113	1.95635e-26
USP36	6.33712e-43	-0.627025	0.205	0.239	2.12534e-38
HSH2D	8.37249e-17	-0.619176	0.077	0.094	2.80796e-12
CD55	8.66653e-76	-0.618315	0.308	0.352	2.90658e-71
DUSP16	9.59738e-25	-0.61243	0.054	0.075	3.21877e-20
DYNLT1	8.78104e-67	-0.607952	0.306	0.347	2.94499e-62
FOSB	1.35001e-52	-0.594693	0.25	0.29	4.52767e-48
OSER1	1.3916e-21	-0.587434	0.198	0.217	4.66715e-17
GABARAPL1	6.58319e-34	-0.576903	0.166	0.197	2.20787e-29
HIST1H2BC	1.37724e-13	-0.574436	0.08	0.096	4.61898e-09
TBC1D15	4.03789e-19	-0.569693	0.08	0.1	1.35423e-14
PER1	1.93186e-23	-0.566454	0.197	0.22	6.47908e-19
FTH1	0	-0.565924	0.982	0.989	0
PCBP1	2.35053e-30	-0.565842	0.336	0.343	7.88322e-26
PDE4D	1.23056e-39	-0.557578	0.216	0.252	4.12707e-35
RNF187	1.69985e-21	-0.550072	0.03	0.045	5.70095e-17
HPGD	1.67168e-11	-0.548984	0.036	0.048	5.60649e-07
MCM6	1.13544e-13	-0.548222	0.064	0.079	3.80803e-09
SEC14L2	1.65057e-12	-0.543112	0.038	0.049	5.53567e-08
DCTN6	6.53754e-19	-0.543002	0.064	0.082	2.19256e-14
ARID5A	8.45977e-36	-0.542558	0.282	0.309	2.83724e-31
SYTL3	3.39792e-24	-0.536995	0.154	0.181	1.13959e-19
BACH2	3.66359e-38	-0.536202	0.128	0.163	1.2287e-33
CNOT6L	8.82366e-44	-0.532446	0.219	0.256	2.95928e-39
NR4A2	2.76283e-31	-0.523288	0.207	0.238	9.26597e-27
SC5D	4.9877e-13	-0.517802	0.056	0.07	1.67278e-08
SELENOK	4.85337e-58	-0.502254	0.414	0.442	1.62772e-53
SYAP1	7.91254e-26	-0.496915	0.163	0.19	2.65371e-21
FAM177A1	3.01871e-40	-0.487914	0.276	0.308	1.01242e-35
RAB30	5.97069e-12	-0.486624	0.058	0.072	2.00245e-07
ZNF331	6.702e-16	-0.484878	0.188	0.206	2.24772e-11
BORCS5	1.66152e-13	-0.484364	0.131	0.148	5.57242e-09
PIK3R1	1.75328e-40	-0.481092	0.464	0.468	5.88014e-36
FAAH2	1.75517e-11	-0.479806	0.06	0.073	5.8865e-07
POLR3E	3.71243e-11	-0.476031	0.076	0.09	1.24508e-06
SRGN	5.95203e-142	-0.47511	0.675	0.679	1.99619e-137
RHBDD2	5.33874e-49	-0.474315	0.369	0.394	1.79051e-44
JOSD1	3.04592e-13	-0.465578	0.079	0.095	1.02154e-08
POMP	2.57196e-17	-0.461049	0.316	0.325	8.62584e-13
H2AFX	1.588e-14	-0.458871	0.137	0.157	5.32583e-10
CIR1	4.10606e-20	-0.458342	0.227	0.246	1.37709e-15
EVI2A	6.91169e-18	-0.45619	0.082	0.101	2.31804e-13
BEST1	1.51272e-10	-0.455841	0.039	0.049	5.07337e-06
YBX3	4.34536e-17	-0.453308	0.052	0.068	1.45735e-12
SERTAD1	2.4503e-14	-0.453174	0.157	0.176	8.21781e-10
TSPYL2	3.01649e-12	-0.447969	0.275	0.284	1.01167e-07
HIST1H2BN	8.81818e-11	-0.443611	0.088	0.103	2.95744e-06
SETD1B	6.35149e-11	-0.443176	0.063	0.076	2.13016e-06
LEPROTL1	1.55877e-276	-0.442707	0.762	0.794	5.2278e-272
TNFAIP3	5.64686e-88	-0.43221	0.636	0.639	1.89385e-83
CSNK1D	7.41606e-13	-0.427527	0.165	0.181	2.4872e-08
HIVEP1	5.46271e-11	-0.420918	0.053	0.065	1.83208e-06
GSPT1	2.30086e-16	-0.417472	0.163	0.183	7.71662e-12
RAB8B	4.39446e-17	-0.41681	0.106	0.127	1.47381e-12
FAM118A	3.0324e-12	-0.414999	0.076	0.091	1.01701e-07
RSRC2	1.21987e-19	-0.413894	0.286	0.302	4.09119e-15
RNF125	4.9846e-38	-0.413706	0.328	0.357	1.67173e-33
PPP1CB	3.46306e-11	-0.395195	0.173	0.188	1.16144e-06
NR3C1	4.76571e-14	-0.386841	0.3	0.309	1.59832e-09
HERPUD1	1.22776e-25	-0.385449	0.299	0.323	4.11768e-21
NFU1	3.52279e-11	-0.381487	0.116	0.132	1.18147e-06
TUBA4A	5.61511e-13	-0.38004	0.344	0.349	1.88319e-08
ELF1	4.90034e-59	-0.374455	0.543	0.553	1.64348e-54
HSP90AA1	4.26458e-200	-0.374188	0.816	0.812	1.43026e-195
UBE2B	8.5268e-37	-0.368309	0.397	0.418	2.85972e-32
BTG1	0	-0.356638	0.934	0.901	0
MX1	6.457e-20	-0.355397	0.136	0.159	2.16555e-15
SMAP2	7.87452e-14	-0.355008	0.202	0.22	2.64096e-09
CXCR4	9.62172e-94	-0.353149	0.731	0.706	3.22693e-89
FOS	1.23181e-11	-0.341441	0.682	0.66	4.13124e-07
MGAT4A	2.79836e-22	-0.329599	0.517	0.508	9.38514e-18
SAT1	3.29125e-28	-0.327565	0.591	0.579	1.10382e-23
EML4	1.11209e-42	-0.325296	0.519	0.528	3.72972e-38
DDX3X	4.38365e-12	-0.321995	0.28	0.291	1.47019e-07
EIF5	7.37457e-16	-0.314782	0.404	0.407	2.47328e-11
KLF2	4.46312e-13	-0.310805	0.383	0.387	1.49684e-08
GIMAP7	6.56305e-22	-0.310511	0.463	0.466	2.20112e-17
NOP58	8.57711e-16	-0.308715	0.347	0.355	2.87659e-11
DDX24	2.56165e-47	-0.307723	0.558	0.56	8.59126e-43
ICAM3	1.80598e-155	0.30009	0.582	0.456	6.05688e-151
CIDEB	1.94223e-10	0.300241	0.022	0.015	6.51383e-06
NECAB3	1.10912e-19	0.300352	0.031	0.019	3.71977e-15
C19orf25	1.59728e-54	0.300574	0.114	0.075	5.35695e-50
C19orf66	3.15845e-84	0.300598	0.231	0.161	1.05928e-79
RTF2	4.43971e-61	0.301039	0.206	0.15	1.48899e-56
WDR18	2.90435e-23	0.301407	0.068	0.048	9.7406e-19
ARL6IP5	1.41049e-123	0.301539	0.476	0.367	4.73049e-119
EXT2	9.56594e-13	0.301668	0.035	0.025	3.20823e-08
LYRM1	1.16866e-31	0.301965	0.083	0.058	3.91945e-27
COPB2	1.34343e-15	0.302297	0.062	0.047	4.50561e-11
RALGDS	9.55054e-16	0.302402	0.043	0.031	3.20306e-11
MT-ND4L	7.39292e-277	0.30243	0.964	0.94	2.47944e-272
EIF2B3	5.0758e-14	0.302448	0.04	0.028	1.70232e-09
SPOP	1.98554e-25	0.302488	0.092	0.068	6.65909e-21
PARP1	6.202e-55	0.302744	0.208	0.155	2.08003e-50
SNRPN	4.39911e-85	0.303248	0.243	0.171	1.47537e-80
WDR13	2.61663e-35	0.303336	0.093	0.064	8.77565e-31
ALOX12-AS1	2.62432e-17	0.303499	0.041	0.028	8.80143e-13
ANKHD1	4.00447e-17	0.303568	0.046	0.033	1.34302e-12
IARS2	5.54894e-42	0.30361	0.109	0.075	1.861e-37
TEX264	1.4233e-73	0.303628	0.193	0.135	4.77346e-69
ZC3H14	3.26744e-19	0.303651	0.06	0.043	1.09583e-14
EFL1	5.63037e-12	0.303721	0.034	0.025	1.88831e-07
IBTK	2.30616e-34	0.303817	0.086	0.059	7.73441e-30
AC139720.1	2.53871e-15	0.303876	0.031	0.021	8.51432e-11
SLC39A1	3.57735e-11	0.30501	0.045	0.034	1.19977e-06
MED25	2.49412e-33	0.305288	0.073	0.049	8.36479e-29
SLC38A5	3.02559e-21	0.305291	0.058	0.041	1.01472e-16
THRA	5.93045e-24	0.305358	0.055	0.037	1.98895e-19
SLC35A4	1.94838e-43	0.305508	0.09	0.059	6.53447e-39
KIAA1324	9.90572e-13	0.305775	0.021	0.014	3.32218e-08
AC005332.5	2.12444e-13	0.305828	0.021	0.013	7.12495e-09
TMEM126B	6.67699e-31	0.305979	0.091	0.065	2.23933e-26
LUC7L3	2.75286e-73	0.305984	0.279	0.209	9.23255e-69
DPH2	5.18107e-11	0.306221	0.028	0.02	1.73763e-06
PIGX	1.35133e-14	0.307128	0.033	0.022	4.53209e-10
OGFOD2	4.28679e-15	0.307276	0.037	0.026	1.4377e-10
TSPAN32	1.17644e-45	0.307407	0.122	0.085	3.94555e-41
SLC46A3	6.2443e-26	0.307448	0.052	0.034	2.09421e-21
GOLGA8B	4.12241e-54	0.307501	0.116	0.077	1.38257e-49
TMC6	2.36506e-122	0.307665	0.263	0.175	7.93193e-118
CALM3	5.72498e-148	0.307847	0.521	0.402	1.92004e-143
HELB	9.81662e-60	0.307865	0.142	0.096	3.2923e-55
RSU1	3.47528e-64	0.307949	0.192	0.136	1.16554e-59
FAM78A	2.67243e-16	0.308197	0.046	0.032	8.9628e-12
PPP5C	3.03186e-27	0.308279	0.067	0.046	1.01683e-22
AC010642.2	2.66662e-20	0.30841	0.039	0.026	8.94329e-16
MBNL2	2.20512e-32	0.308473	0.067	0.044	7.39552e-28
DPM2	1.35327e-32	0.308542	0.066	0.043	4.53861e-28
OAT	1.30576e-24	0.308592	0.05	0.033	4.37924e-20
MTIF3	6.57122e-42	0.308792	0.105	0.072	2.20386e-37
ZGPAT	7.33185e-42	0.30882	0.113	0.079	2.45896e-37
AC004865.2	1.89573e-31	0.308821	0.052	0.032	6.35791e-27
RPS29	1.03482e-279	0.30899	0.943	0.891	3.47059e-275
GSTM1	1.39961e-143	0.309027	0.082	0.032	4.694e-139
SNAP23	7.82073e-46	0.309233	0.098	0.065	2.62292e-41
ARFGAP3	5.4418e-43	0.309268	0.107	0.073	1.82507e-38
CCDC69	2.66019e-79	0.309311	0.207	0.143	8.92176e-75
TM7SF2	6.23745e-14	0.309312	0.031	0.021	2.09191e-09
PSMD2	2.132e-51	0.309364	0.155	0.11	7.15031e-47
ETFB	4.95514e-65	0.309395	0.174	0.121	1.66185e-60
OSTM1	2.69768e-27	0.309505	0.082	0.058	9.04748e-23
PRPS2	1.02728e-29	0.309795	0.058	0.038	3.4453e-25
AP006621.3	6.19956e-57	0.310019	0.047	0.023	2.07921e-52
PEX5	1.50431e-13	0.310067	0.018	0.011	5.04514e-09
LRRC23	2.19372e-17	0.310194	0.041	0.028	7.35729e-13
ALDH9A1	4.17226e-36	0.311378	0.08	0.053	1.39929e-31
ACBD4	1.61363e-14	0.311589	0.03	0.02	5.41179e-10
SPATA2	1.45974e-26	0.311663	0.027	0.015	4.89568e-22
HNRNPA2B1	7.90802e-204	0.311871	0.763	0.635	2.65219e-199
SCOC	9.63412e-15	0.31225	0.046	0.034	3.23109e-10
LAGE3	5.66758e-52	0.31233	0.12	0.081	1.90079e-47
P4HB	8.18459e-151	0.312475	0.389	0.271	2.74495e-146
TMEM63B	1.71746e-13	0.312552	0.018	0.011	5.76003e-09
NOA1	1.64738e-33	0.312577	0.104	0.075	5.52498e-29
UBL7	9.38433e-62	0.312676	0.17	0.119	3.14732e-57
CC2D1B	9.8462e-12	0.312757	0.038	0.028	3.30222e-07
DYRK1B	5.49988e-12	0.312789	0.02	0.013	1.84455e-07
DEF6	1.24123e-93	0.313175	0.287	0.206	4.16284e-89
PCMTD1	1.14934e-38	0.313201	0.116	0.083	3.85466e-34
PPT1	5.85195e-57	0.313666	0.132	0.088	1.96263e-52
XRCC5	6.18876e-106	0.313695	0.344	0.251	2.07559e-101
TMEM43	2.26901e-34	0.313852	0.079	0.053	7.60981e-30
EML2	3.82768e-28	0.313965	0.067	0.046	1.28373e-23
CDIP1	6.3529e-15	0.313986	0.052	0.039	2.13064e-10
CCDC167	2.09548e-121	0.314001	0.147	0.083	7.02783e-117
SPTLC2	3.11802e-21	0.314141	0.047	0.031	1.04572e-16
PITPNM1	1.03343e-19	0.314203	0.031	0.02	3.46593e-15
KATNAL1	6.27778e-14	0.314244	0.021	0.013	2.10544e-09
BCAP31	2.35941e-145	0.31431	0.34	0.233	7.913e-141
MCM3	5.78899e-18	0.314575	0.06	0.044	1.94151e-13
AK2	1.06351e-37	0.315099	0.103	0.072	3.5668e-33
SIRT2	4.92755e-42	0.31522	0.108	0.075	1.6526e-37
EPRS	1.53137e-43	0.315402	0.159	0.118	5.13589e-39
MAP2K6	7.2652e-22	0.315404	0.045	0.03	2.4366e-17
LCP2	5.14098e-108	0.315454	0.349	0.253	1.72418e-103
ERG28	2.13725e-24	0.315491	0.069	0.049	7.16791e-20
TTC12	9.99616e-17	0.3155	0.037	0.025	3.35251e-12
LGALS3BP	1.22074e-54	0.31561	0.138	0.095	4.09411e-50
TMEM19	2.41789e-17	0.315665	0.035	0.023	8.10913e-13
KCTD18	1.60977e-20	0.315709	0.041	0.027	5.39884e-16
SH3BP2	2.25917e-24	0.316377	0.048	0.031	7.5768e-20
VSIR	8.7175e-120	0.316503	0.378	0.277	2.92368e-115
IFNG	6.83194e-17	0.317004	0.03	0.019	2.2913e-12
ILVBL	1.98163e-14	0.31704	0.041	0.029	6.64599e-10
NIPSNAP1	1.81169e-35	0.317152	0.105	0.074	6.07604e-31
NDUFAF3	2.32356e-62	0.317247	0.157	0.108	7.79275e-58
MKRN2	1.6815e-23	0.317405	0.053	0.036	5.63941e-19
WWC3	4.87916e-15	0.317427	0.022	0.014	1.63637e-10
CC2D1A	1.21163e-23	0.317647	0.055	0.038	4.06356e-19
AGAP2	1.98831e-20	0.317853	0.057	0.04	6.66839e-16
TMEM191C	1.9166e-12	0.317984	0.029	0.02	6.42791e-08
STK11	9.55063e-12	0.318011	0.02	0.013	3.20309e-07
MLLT10	5.66628e-38	0.31806	0.114	0.082	1.90036e-33
CERS4	6.30272e-16	0.31823	0.034	0.023	2.11381e-11
RETSAT	4.67822e-14	0.318241	0.021	0.013	1.56898e-09
TTC38	5.68118e-19	0.318326	0.034	0.022	1.90536e-14
ATP8B2	9.52474e-43	0.318482	0.081	0.052	3.19441e-38
GALNT11	8.75396e-35	0.318862	0.059	0.037	2.9359e-30
GZMA	1.07805e-45	0.318872	0.162	0.12	3.61555e-41
MRPS27	1.05126e-39	0.318973	0.08	0.052	3.52572e-35
HADHB	5.57031e-42	0.319058	0.131	0.094	1.86817e-37
MRPS31	1.19898e-24	0.319125	0.084	0.061	4.02114e-20
DSTN	3.15874e-90	0.319153	0.246	0.172	1.05938e-85
STK11IP	1.21434e-11	0.31928	0.019	0.012	4.07266e-07
CBL	1.45305e-25	0.319281	0.084	0.061	4.87322e-21
RECQL	4.38211e-38	0.319322	0.111	0.078	1.46967e-33
PSENEN	6.34411e-25	0.319369	0.061	0.042	2.12769e-20
HHLA3	6.48133e-14	0.319412	0.025	0.016	2.17371e-09
SUGP1	1.58609e-23	0.319538	0.051	0.035	5.31943e-19
C14orf93	2.36088e-10	0.319748	0.026	0.018	7.91792e-06
SAMD10	1.13876e-11	0.319825	0.014	0.008	3.81916e-07
POGLUT1	1.37292e-12	0.320455	0.034	0.024	4.6045e-08
CWF19L2	1.3096e-18	0.320663	0.081	0.062	4.39212e-14
MRPS6	9.51891e-68	0.321	0.164	0.112	3.19245e-63
UBA3	5.4954e-39	0.321027	0.107	0.075	1.84305e-34
ATG7	2.03095e-11	0.321144	0.034	0.025	6.8114e-07
TAF12	4.00877e-45	0.321511	0.115	0.079	1.34446e-40
RBM4	3.90083e-26	0.322097	0.075	0.053	1.30826e-21
CDIPT	2.95501e-36	0.322241	0.137	0.102	9.91053e-32
WDR60	1.52508e-17	0.322295	0.051	0.037	5.11482e-13
AGMAT	1.94163e-16	0.322299	0.031	0.021	6.51183e-12
NBPF14	1.0086e-50	0.322796	0.079	0.048	3.38264e-46
CAPG	9.12237e-81	0.32292	0.156	0.101	3.05946e-76
UBTF	1.86681e-35	0.322927	0.141	0.106	6.2609e-31
SLC38A9	1.05538e-11	0.323059	0.028	0.019	3.53955e-07
VPS16	2.63914e-24	0.32312	0.052	0.035	8.85115e-20
TBCCD1	9.41123e-25	0.323182	0.044	0.028	3.15634e-20
APOL2	5.2334e-19	0.323277	0.045	0.031	1.75518e-14
ITM2C	8.10301e-33	0.323398	0.073	0.049	2.71759e-28
COASY	2.72917e-42	0.323587	0.09	0.059	9.15308e-38
STAT2	5.30677e-21	0.323812	0.083	0.062	1.77978e-16
MPI	1.88806e-31	0.323832	0.102	0.074	6.33219e-27
2025-09-11	1.68501e-28	0.324111	0.069	0.047	5.65117e-24
NNT-AS1	8.13313e-19	0.324442	0.04	0.026	2.72769e-14
TIGD1	1.1989e-27	0.324802	0.037	0.022	4.02087e-23
DENR	3.50569e-81	0.324869	0.199	0.136	1.17574e-76
TPRA1	1.19771e-17	0.324975	0.027	0.016	4.01687e-13
MPP1	1.61312e-15	0.325123	0.031	0.02	5.41007e-11
SMYD2	1.54918e-38	0.325167	0.111	0.078	5.19563e-34
POLR2L	9.21961e-156	0.325357	0.365	0.25	3.09207e-151
DDX10	6.29575e-18	0.325357	0.042	0.029	2.11147e-13
AC111182.1	9.66452e-26	0.325797	0.04	0.025	3.24129e-21
HEXB	2.82506e-36	0.325861	0.087	0.059	9.47467e-32
IPP	1.12888e-14	0.326028	0.031	0.021	3.78603e-10
BIN1	4.6452e-130	0.326157	0.441	0.331	1.55791e-125
PARP3	4e-23	0.326234	0.044	0.029	1.34152e-18
RNASEH2B	1.79125e-60	0.32626	0.183	0.131	6.00751e-56
TES	6.37892e-59	0.326413	0.193	0.14	2.13936e-54
CABIN1	7.95908e-46	0.326535	0.119	0.082	2.66931e-41
RAB29	1.0153e-46	0.326597	0.157	0.115	3.4051e-42
BAG6	1.0862e-82	0.326895	0.16	0.104	3.64291e-78
TAP1	3.83528e-77	0.326901	0.223	0.157	1.28628e-72
FCHO1	4.17675e-28	0.326975	0.054	0.035	1.4008e-23
SCP2	1.58432e-77	0.327092	0.226	0.16	5.31349e-73
SULT1A1	8.04285e-16	0.327418	0.026	0.016	2.69741e-11
NME2	8.05579e-96	0.327521	0.258	0.18	2.70175e-91
ARHGAP1	4.2661e-54	0.327686	0.111	0.072	1.43077e-49
FAM160A2	1.61045e-23	0.32782	0.034	0.02	5.40113e-19
STK25	4.15779e-44	0.328074	0.101	0.068	1.39444e-39
HIKESHI	2.18406e-44	0.328165	0.116	0.08	7.32491e-40
GSS	6.63082e-21	0.328249	0.07	0.051	2.22384e-16
APOBEC3C	6.58085e-44	0.328654	0.101	0.069	2.20708e-39
KTN1	2.25839e-74	0.328739	0.254	0.187	7.57418e-70
CDK10	2.27704e-41	0.329033	0.101	0.069	7.63673e-37
NEK6	5.05921e-14	0.329056	0.026	0.017	1.69676e-09
UFSP2	9.29926e-31	0.329446	0.074	0.05	3.11879e-26
ADD3	9.52684e-142	0.329561	0.463	0.345	3.19511e-137
TAX1BP3	1.62657e-10	0.32991	0.016	0.01	5.4552e-06
MDS2	1.85588e-27	0.330192	0.057	0.037	6.22426e-23
TMEM106B	3.56839e-47	0.330292	0.122	0.084	1.19677e-42
CBFB	3.78154e-31	0.330481	0.056	0.035	1.26825e-26
EHMT2	2.52329e-36	0.331046	0.083	0.056	8.46262e-32
HPCAL1	8.21543e-67	0.331322	0.157	0.106	2.75529e-62
CDK8	1.76662e-16	0.331379	0.033	0.022	5.9249e-12
LIMS2	4.27661e-13	0.331481	0.05	0.037	1.43429e-08
LRRC45	1.06841e-23	0.331676	0.027	0.015	3.58324e-19
BBS9	1.36879e-16	0.331808	0.034	0.023	4.59066e-12
PCK2	2.89367e-13	0.331812	0.035	0.024	9.70479e-09
ATXN2	1.23503e-13	0.331942	0.048	0.036	4.14205e-09
TCF3	1.5171e-13	0.332238	0.027	0.018	5.08805e-09
ENO2	4.33776e-43	0.33263	0.075	0.047	1.4548e-38
BTN3A3	3.45084e-38	0.332849	0.105	0.074	1.15734e-33
NPRL3	3.21408e-63	0.332923	0.104	0.065	1.07794e-58
RXYLT1	1.11721e-11	0.333115	0.032	0.022	3.74691e-07
SDHAF3	8.45881e-22	0.333391	0.082	0.061	2.83691e-17
TMEM25	1.0804e-12	0.33351	0.028	0.019	3.62345e-08
EPHX2	1.64675e-56	0.333649	0.139	0.095	5.52286e-52
SLC1A5	1.66064e-10	0.333966	0.016	0.01	5.56945e-06
AL035563.1	8.067e-18	0.333979	0.029	0.018	2.70551e-13
LINC02210-CRHR1	5.32694e-14	0.334318	0.023	0.015	1.78655e-09
CREB1	1.83034e-44	0.334561	0.1	0.067	6.1386e-40
ALG8	1.60941e-10	0.334651	0.028	0.02	5.39765e-06
SUCLG1	2.62882e-52	0.334996	0.147	0.104	8.81655e-48
ACOT8	3.16448e-34	0.335374	0.069	0.045	1.0613e-29
ZNF609	5.59978e-17	0.336198	0.061	0.045	1.87805e-12
LRRC8D	3.27107e-19	0.336213	0.039	0.026	1.09705e-14
CAMK2G	3.49025e-44	0.336333	0.129	0.091	1.17056e-39
KRCC1	1.86947e-25	0.336373	0.069	0.048	6.26984e-21
DENND1C	5.4661e-105	0.337091	0.216	0.141	1.83322e-100
PPIE	4.05548e-42	0.337456	0.103	0.07	1.36013e-37
ANAPC7	3.56699e-17	0.337772	0.04	0.027	1.1963e-12
CBFA2T2	3.12428e-24	0.338065	0.043	0.027	1.04782e-19
ITPK1	4.7407e-22	0.338193	0.04	0.026	1.58994e-17
NIT1	1.48677e-19	0.338381	0.047	0.032	4.98632e-15
MAP4K1	2.34805e-84	0.338898	0.179	0.118	7.87488e-80
ENO1	1.14975e-152	0.339135	0.521	0.397	3.85605e-148
HTATIP2	1.73393e-64	0.339931	0.139	0.092	5.81526e-60
PGAM1	3.49156e-102	0.339976	0.33	0.24	1.171e-97
OPTN	4.2685e-120	0.340072	0.354	0.256	1.43157e-115
ETS2	2.33061e-10	0.340205	0.018	0.012	7.81641e-06
CREG1	4.96132e-12	0.340449	0.026	0.017	1.66393e-07
EHBP1L1	4.51954e-15	0.340901	0.031	0.021	1.51576e-10
TRIM56	1.34269e-24	0.341129	0.083	0.061	4.50311e-20
MATR3.1	1.68745e-60	0.341534	0.155	0.107	5.65936e-56
AXIN1	1.3127e-17	0.341899	0.031	0.02	4.40253e-13
SCAMP4	1.95075e-33	0.342167	0.062	0.04	6.54243e-29
EIPR1	2.98172e-28	0.342307	0.064	0.043	1.00001e-23
KLHL22	9.38357e-29	0.342421	0.059	0.039	3.14706e-24
ADAM15	1.98153e-35	0.343021	0.045	0.026	6.64566e-31
DCTD	7.54115e-47	0.343167	0.092	0.059	2.52915e-42
VSIG1	6.06918e-30	0.343411	0.07	0.047	2.03548e-25
MAPK1	5.86427e-20	0.343636	0.045	0.031	1.96676e-15
ELK3	4.76658e-19	0.343654	0.048	0.033	1.59861e-14
TMEM189	7.54422e-18	0.343978	0.034	0.022	2.53018e-13
SLC50A1	3.25094e-42	0.344133	0.102	0.07	1.0903e-37
CSNK2B	3.04091e-23	0.34425	0.048	0.032	1.01986e-18
BRD9	8.29052e-31	0.344613	0.108	0.079	2.78047e-26
ZNF575	8.96815e-11	0.344742	0.018	0.011	3.00774e-06
NDUFB1	1.86635e-68	0.344961	0.173	0.119	6.25936e-64
MCCC1	9.90462e-30	0.345399	0.055	0.035	3.32181e-25
EEA1	1.31801e-21	0.345424	0.067	0.048	4.42035e-17
ODF2	2.37702e-39	0.345579	0.084	0.056	7.97206e-35
ATPAF1	2.47317e-18	0.345712	0.045	0.031	8.29451e-14
SPATA20	9.62747e-29	0.345928	0.045	0.028	3.22886e-24
SCML4	3.27252e-99	0.345975	0.22	0.147	1.09754e-94
LINC00623	3.43088e-43	0.346059	0.105	0.072	1.15065e-38
CCT7	5.81185e-85	0.346094	0.296	0.218	1.94918e-80
DHRS12	4.90945e-13	0.346806	0.029	0.02	1.64653e-08
ARHGAP30	4.80332e-69	0.34686	0.273	0.207	1.61094e-64
TOR3A	1.13575e-35	0.347056	0.088	0.06	3.80909e-31
GBA	2.28364e-22	0.347234	0.05	0.034	7.65887e-18
SRBD1	6.03712e-16	0.347388	0.032	0.021	2.02473e-11
ACADS	6.19409e-18	0.347434	0.041	0.028	2.07737e-13
HIF1AN	1.9429e-21	0.347475	0.04	0.026	6.51611e-17
ZNF16	4.0042e-12	0.347957	0.016	0.009	1.34293e-07
AC012645.3	5.6406e-17	0.348051	0.03	0.019	1.89175e-12
GOT2	1.24482e-39	0.348493	0.079	0.052	4.17489e-35
TBL3	1.28098e-26	0.348653	0.045	0.028	4.29615e-22
NFATC3	3.26602e-59	0.348732	0.17	0.121	1.09536e-54
TARBP2	5.99504e-24	0.348777	0.05	0.034	2.01062e-19
DAP	2.5268e-56	0.348884	0.093	0.057	8.47438e-52
AP1S2	2.68581e-64	0.348979	0.125	0.081	9.00768e-60
TIMMDC1	2.72398e-25	0.349072	0.069	0.048	9.1357e-21
POLR2J3	6.02403e-11	0.349525	0.027	0.018	2.02034e-06
RNPEPL1	6.63136e-36	0.349768	0.071	0.046	2.22403e-31
ABTB1	1.26612e-75	0.349869	0.183	0.125	4.24632e-71
APIP	2.15273e-16	0.349889	0.044	0.031	7.21983e-12
CCDC65	1.31288e-16	0.349941	0.028	0.017	4.40315e-12
PLD3	2.54451e-84	0.349959	0.169	0.11	8.53378e-80
ORC3	3.34298e-23	0.350625	0.045	0.03	1.12117e-18
PPP1R11	1.88783e-61	0.350754	0.164	0.114	6.33141e-57
FRMD8	8.1436e-42	0.350772	0.069	0.043	2.7312e-37
HOPX	2.15364e-48	0.35097	0.122	0.085	7.22289e-44
TNIP1	7.98158e-135	0.351042	0.28	0.184	2.67686e-130
ENO3	1.56818e-10	0.351047	0.021	0.014	5.25936e-06
CCND3	5.71169e-183	0.351157	0.559	0.424	1.91559e-178
AP1M1	7.12948e-68	0.351208	0.193	0.136	2.39109e-63
PSD4	4.33296e-39	0.351315	0.085	0.057	1.45319e-34
GON7	1.92654e-18	0.351423	0.046	0.032	6.46123e-14
CENPK	3.25892e-99	0.351642	0.165	0.102	1.09298e-94
TRABD2A	1.15176e-60	0.351728	0.171	0.121	3.86279e-56
DDX41	2.2635e-28	0.351755	0.058	0.038	7.59132e-24
TCEA3	6.08561e-66	0.351758	0.147	0.098	2.04099e-61
ZNF605	1.63143e-10	0.351851	0.023	0.016	5.4715e-06
ZNF738	1.03245e-15	0.351971	0.026	0.016	3.46264e-11
GGCT	2.80474e-27	0.351995	0.082	0.058	9.40655e-23
POU2F2	3.96015e-45	0.352263	0.117	0.081	1.32815e-40
FKBP15	4.0902e-15	0.352394	0.041	0.029	1.37177e-10
SH3YL1	1.03707e-72	0.352713	0.207	0.146	3.47813e-68
TMCO3	9.09013e-25	0.352777	0.035	0.021	3.04865e-20
SUSD3	9.82191e-40	0.352871	0.126	0.091	3.29407e-35
ELF4	4.31417e-16	0.352925	0.03	0.02	1.44689e-11
ENOX2	1.71864e-14	0.353749	0.029	0.019	5.76397e-10
LTA4H	1.45949e-59	0.353767	0.149	0.102	4.89482e-55
C21orf62-AS1	1.05029e-12	0.354191	0.017	0.01	3.52248e-08
AC005037.1	3.02549e-11	0.354263	0.018	0.012	1.01469e-06
EEF1AKMT1	8.66496e-11	0.354298	0.014	0.008	2.90605e-06
LINC01891	1.07894e-11	0.354305	0.014	0.008	3.61855e-07
TMBIM6	4.18007e-192	0.354848	0.465	0.328	1.40191e-187
PIGK	1.01944e-17	0.354915	0.049	0.035	3.419e-13
ACAT1	7.48051e-30	0.35498	0.055	0.036	2.50881e-25
GSR	1.53356e-18	0.35542	0.045	0.031	5.14325e-14
PPP1R3E	8.12453e-17	0.355772	0.033	0.022	2.72481e-12
AP2B1	3.11411e-50	0.355822	0.117	0.079	1.04441e-45
SERINC5	1.25208e-92	0.355861	0.239	0.166	4.19923e-88
HADH	8.09183e-18	0.355892	0.054	0.039	2.71384e-13
NUP62	2.62069e-22	0.356236	0.06	0.042	8.78926e-18
APMAP	9.27929e-49	0.356314	0.125	0.086	3.11209e-44
TMOD2	1.23791e-10	0.356398	0.018	0.012	4.1517e-06
TRIP4	5.23027e-16	0.356846	0.039	0.027	1.75413e-11
FAM117A	1.34645e-23	0.356948	0.046	0.03	4.51574e-19
HADHA	5.79933e-138	0.357153	0.335	0.232	1.94498e-133
CYTH2	5.52158e-25	0.357444	0.057	0.038	1.85183e-20
KIAA0391	3.5513e-46	0.357633	0.107	0.072	1.19103e-41
ABI2	2.94742e-14	0.357935	0.04	0.029	9.88505e-10
COX15	1.38394e-10	0.35806	0.035	0.026	4.64145e-06
ALDH16A1	1.60519e-42	0.358169	0.065	0.039	5.38347e-38
CYB561	1.72259e-29	0.358409	0.056	0.036	5.77722e-25
CYB5A	6.10922e-44	0.358542	0.074	0.046	2.04891e-39
CRAT	1.60228e-23	0.358607	0.032	0.019	5.37373e-19
MTM1	8.19961e-23	0.358659	0.045	0.029	2.74999e-18
ABRAXAS1	1.99397e-36	0.359071	0.09	0.061	6.68738e-32
WDR6	7.77013e-37	0.359234	0.096	0.067	2.60595e-32
REXO4	3.65518e-22	0.359281	0.059	0.041	1.22587e-17
CEP104	3.67845e-25	0.3595	0.051	0.033	1.23368e-20
TRIM73	4.47339e-32	0.359872	0.059	0.038	1.50029e-27
APAF1	6.75949e-11	0.359909	0.028	0.02	2.267e-06
UBASH3A	1.38678e-35	0.360084	0.118	0.086	4.65099e-31
AAGAB	6.48646e-40	0.360181	0.07	0.044	2.17543e-35
MRPL52	2.5847e-83	0.360196	0.173	0.113	8.66856e-79
HPF1	4.80783e-15	0.360288	0.048	0.035	1.61245e-10
NXT2	2.14528e-13	0.360306	0.022	0.014	7.19483e-09
DYNLL1	9.03307e-84	0.361069	0.181	0.121	3.02951e-79
GNL3L	3.42303e-24	0.3611	0.067	0.047	1.14802e-19
AC245297.3	1.3568e-17	0.361406	0.039	0.026	4.55044e-13
ACOT7	1.54669e-25	0.361731	0.035	0.021	5.18728e-21
CD300A	7.00584e-32	0.361881	0.061	0.04	2.34962e-27
BCAT2	1.51884e-15	0.36192	0.033	0.022	5.09389e-11
SUMF1	9.97203e-23	0.362175	0.045	0.029	3.34442e-18
KLC1	6.54142e-33	0.362459	0.083	0.057	2.19386e-28
ALDH3A2	5.13383e-11	0.362781	0.026	0.018	1.72178e-06
POLD2	8.2855e-41	0.363283	0.088	0.058	2.77879e-36
CYREN	1.75407e-16	0.363999	0.038	0.026	5.8828e-12
YWHAQ	4.73991e-132	0.364033	0.329	0.229	1.58967e-127
TARS	1.10289e-26	0.364347	0.056	0.037	3.69887e-22
GNB1L	1.77317e-17	0.36461	0.031	0.02	5.94686e-13
EPHA4	3.18427e-22	0.364896	0.047	0.031	1.06794e-17
MYO1F	8.25647e-89	0.365317	0.169	0.109	2.76905e-84
HMGN4	2.44936e-59	0.365347	0.146	0.1	8.21466e-55
AC027097.1	2.79816e-15	0.365752	0.028	0.018	9.38448e-11
NUDT22	6.78212e-52	0.366519	0.106	0.07	2.27459e-47
SMAD3	2.65873e-29	0.366762	0.044	0.026	8.91684e-25
PDIA6	3.87212e-90	0.367033	0.207	0.139	1.29863e-85
COQ9	5.01613e-12	0.367239	0.036	0.026	1.68231e-07
SERPINB6	2.67421e-35	0.367382	0.068	0.044	8.96878e-31
OSER1-DT	1.16499e-19	0.367614	0.042	0.028	3.90713e-15
RTN3	2.01918e-68	0.368019	0.14	0.091	6.77192e-64
RALBP1	3.7103e-31	0.368044	0.081	0.056	1.24436e-26
GPS1	2.84076e-68	0.368159	0.179	0.124	9.52735e-64
NLRC3	1.53341e-44	0.368653	0.109	0.075	5.14275e-40
GCDH	1.45145e-22	0.368767	0.057	0.04	4.86787e-18
CTNNBIP1	3.43673e-19	0.368833	0.026	0.016	1.15261e-14
COPZ1	2.30037e-64	0.368836	0.167	0.116	7.71497e-60
CDHR3	9.05417e-13	0.36887	0.023	0.015	3.03659e-08
GSAP	1.41976e-15	0.369192	0.024	0.015	4.76161e-11
AC104986.2	2.74037e-15	0.369288	0.02	0.012	9.19065e-11
APOBEC3D	1.87952e-10	0.369691	0.02	0.013	6.30352e-06
VPS4A	4.49119e-55	0.370017	0.107	0.069	1.50626e-50
SUCLG2	2.23023e-82	0.370312	0.172	0.113	7.47974e-78
AIFM1	1.11543e-14	0.370544	0.038	0.027	3.74094e-10
PAK1	2.27596e-11	0.370569	0.024	0.016	7.6331e-07
NEIL2	5.53869e-22	0.370772	0.04	0.026	1.85757e-17
PCYT2	6.57184e-18	0.371254	0.031	0.02	2.20406e-13
NAPRT	5.44747e-50	0.37148	0.076	0.046	1.82697e-45
DALRD3	4.01562e-55	0.371689	0.123	0.082	1.34676e-50
MFSD14A	1.03499e-78	0.371865	0.114	0.067	3.47114e-74
NUDT5	3.11702e-56	0.372098	0.119	0.079	1.04539e-51
C1orf162	4.54806e-120	0.372377	0.296	0.207	1.52533e-115
MYO1G	2.29306e-155	0.373281	0.279	0.179	7.69047e-151
AC006369.1	8.56618e-18	0.373354	0.027	0.016	2.87292e-13
TBXAS1	8.5571e-20	0.374145	0.031	0.019	2.86988e-15
ATP6V0E2	3.99966e-112	0.374167	0.303	0.213	1.34141e-107
TMBIM1	2.77614e-69	0.374917	0.164	0.111	9.31063e-65
GNPTAB	3.44627e-25	0.375156	0.066	0.046	1.15581e-20
GSDMD	7.02036e-63	0.375379	0.165	0.115	2.35449e-58
AC239800.3	2.30668e-11	0.375442	0.018	0.012	7.73616e-07
C11orf54	2.17493e-15	0.375624	0.027	0.017	7.29427e-11
HIVEP3	3.18207e-28	0.376487	0.056	0.036	1.0672e-23
MFSD14C	1.39438e-15	0.376538	0.046	0.033	4.67648e-11
ING4	7.51163e-37	0.376705	0.102	0.072	2.51925e-32
ARF3	1.08862e-33	0.376726	0.058	0.037	3.651e-29
GPAT4	5.22271e-36	0.376767	0.066	0.042	1.75159e-31
NRROS	4.11616e-13	0.377051	0.025	0.016	1.38048e-08
CNPY4	1.00267e-13	0.377213	0.038	0.027	3.36275e-09
NOTCH2	2.1672e-25	0.377471	0.055	0.037	7.26835e-21
METTL25	6.15307e-11	0.377823	0.023	0.015	2.06362e-06
TSPOAP1-AS1	3.37338e-29	0.377926	0.054	0.034	1.13136e-24
FBLN5	4.02339e-26	0.378281	0.025	0.013	1.34937e-21
MBOAT7	1.06935e-20	0.378662	0.029	0.018	3.58639e-16
TRAV8-6	2.6366e-10	0.37876	0.038	0.029	8.84263e-06
ACSS1	2.63504e-26	0.378958	0.047	0.03	8.8374e-22
HK1	9.50472e-69	0.379426	0.144	0.095	3.18769e-64
ECHS1	9.13141e-75	0.379438	0.136	0.087	3.06249e-70
CMSS1	5.47221e-11	0.379771	0.03	0.021	1.83527e-06
PCBD2	8.47528e-21	0.37981	0.032	0.02	2.84244e-16
RNF24	1.33017e-13	0.379874	0.032	0.022	4.46113e-09
STX7	4.5798e-13	0.380356	0.027	0.018	1.53597e-08
THEMIS	4.8648e-54	0.3809	0.156	0.11	1.63156e-49
HMG20B	1.20158e-57	0.380919	0.11	0.071	4.02986e-53
CDPF1	4.61119e-17	0.381062	0.029	0.018	1.5465e-12
ZC3H11A	4.26949e-15	0.381163	0.036	0.025	1.4319e-10
ACOT13	1.24063e-12	0.381258	0.029	0.02	4.16083e-08
AHSA1	5.28671e-29	0.381436	0.086	0.061	1.77306e-24
GRK6	3.06533e-31	0.381477	0.074	0.05	1.02805e-26
TRAPPC12	2.51801e-17	0.381655	0.034	0.023	8.44491e-13
THTPA	7.34716e-17	0.381921	0.03	0.02	2.46409e-12
PRMT1	1.73664e-95	0.381995	0.216	0.146	5.82434e-91
MAP4K2	3.92943e-82	0.382387	0.132	0.082	1.31785e-77
POMGNT1	1.7163e-17	0.382797	0.019	0.011	5.75614e-13
PAXIP1-AS2	2.66769e-12	0.382874	0.029	0.02	8.9469e-08
AC009061.2	1.99411e-10	0.383078	0.018	0.012	6.68783e-06
DUSP23	2.15104e-51	0.38324	0.098	0.064	7.21417e-47
ZNF780A	8.73363e-23	0.383884	0.032	0.02	2.92908e-18
ANXA11	1.672e-182	0.3839	0.482	0.352	5.60754e-178
DNAL4	1.39837e-13	0.383937	0.024	0.016	4.68984e-09
PABPC4	6.92631e-73	0.384075	0.132	0.084	2.32295e-68
CCDC34	1.17014e-12	0.384283	0.023	0.015	3.92443e-08
SSH3	1.64225e-12	0.385368	0.017	0.01	5.50778e-08
GPR108	1.64558e-63	0.385458	0.145	0.097	5.51895e-59
MTFR1L	1.94609e-24	0.385462	0.052	0.034	6.5268e-20
TTC16	5.69962e-14	0.385498	0.027	0.017	1.91154e-09
AGTRAP	1.64914e-74	0.385621	0.098	0.056	5.53087e-70
MOB3A	8.05012e-37	0.385826	0.081	0.054	2.69985e-32
CTSA	2.4702e-72	0.385845	0.177	0.122	8.28454e-68
VPS45	2.96717e-33	0.386291	0.049	0.03	9.95128e-29
CASP7	1.72634e-17	0.38639	0.035	0.023	5.7898e-13
PFKP	1.98226e-49	0.386628	0.093	0.06	6.64811e-45
SEPSECS-AS1	3.58483e-13	0.386983	0.021	0.014	1.20228e-08
NAIP	9.08065e-11	0.387425	0.022	0.015	3.04547e-06
TAGLN2	1.37855e-229	0.387691	0.775	0.682	4.62339e-225
ARHGAP25	1.40616e-42	0.387807	0.109	0.076	4.71598e-38
DGLUCY	1.00593e-34	0.387961	0.076	0.051	3.37369e-30
SHKBP1	2.44682e-111	0.388057	0.221	0.144	8.20615e-107
SLC43A1	3.63756e-11	0.388093	0.019	0.012	1.21997e-06
PYROXD2	3.00445e-11	0.388129	0.016	0.01	1.00763e-06
DNAJC13	2.98183e-12	0.388429	0.032	0.023	1.00005e-07
AC243960.1	2.89505e-103	0.388477	0.217	0.144	9.70943e-99
LY6G5C	1.23312e-10	0.389053	0.014	0.008	4.13564e-06
RNF214	9.5045e-67	0.389349	0.127	0.082	3.18762e-62
PDHA1	6.56494e-25	0.389408	0.061	0.042	2.20175e-20
FAM49B	2.02516e-122	0.389474	0.247	0.162	6.79198e-118
ME2	3.84911e-55	0.3898	0.099	0.063	1.29091e-50
SLF2	9.74432e-17	0.389821	0.037	0.025	3.26805e-12
GLCE	1.88661e-10	0.389853	0.013	0.008	6.3273e-06
GRINA	6.56936e-60	0.38988	0.103	0.064	2.20323e-55
FAM153A	1.52011e-16	0.390548	0.015	0.008	5.09814e-12
DTD1	3.1857e-25	0.390598	0.041	0.025	1.06842e-20
LINC01550	1.83166e-67	0.390698	0.136	0.089	6.14301e-63
ICMT	3.18234e-15	0.391095	0.024	0.015	1.06729e-10
PDE4DIP	2.43797e-21	0.391791	0.07	0.051	8.17647e-17
BABAM1	9.5978e-32	0.391833	0.06	0.039	3.21891e-27
CFDP1	2.81744e-83	0.392367	0.14	0.088	9.44912e-79
DUSP18	1.20376e-15	0.392957	0.024	0.015	4.03717e-11
LYRM7	1.57129e-24	0.393122	0.048	0.032	5.26979e-20
TRAF3IP3	1.79774e-205	0.393266	0.52	0.38	6.02925e-201
SH3GL1	7.42786e-32	0.393673	0.046	0.027	2.49116e-27
PLCL2	4.00023e-31	0.393887	0.058	0.037	1.3416e-26
SASS6	3.70428e-13	0.393947	0.02	0.013	1.24234e-08
FAM219B	4.399e-37	0.394031	0.059	0.036	1.47534e-32
CPSF2	7.99902e-11	0.394307	0.039	0.029	2.68271e-06
TMEM204	1.15482e-18	0.394591	0.093	0.073	3.87305e-14
IFNAR2	1.61104e-10	0.394816	0.024	0.016	5.4031e-06
SLC9A3	1.32122e-33	0.394966	0.061	0.039	4.4311e-29
DNAJC25-GNG10	6.52672e-14	0.394988	0.033	0.023	2.18893e-09
GHDC	1.61224e-17	0.395074	0.03	0.019	5.40713e-13
GLT8D1	1.469e-29	0.395606	0.059	0.039	4.92673e-25
SNX14	2.44336e-24	0.396837	0.056	0.038	8.19455e-20
AGPAT1	5.0552e-47	0.396987	0.079	0.05	1.69541e-42
STYXL1	4.89486e-36	0.39701	0.052	0.031	1.64164e-31
RCBTB2	2.66777e-43	0.397012	0.074	0.046	8.94718e-39
PLPBP	2.0933e-39	0.397372	0.087	0.058	7.02052e-35
SQOR	3.6824e-26	0.397835	0.047	0.03	1.235e-21
QSOX1	1.54867e-28	0.398143	0.042	0.025	5.19394e-24
DNAJA3	4.2807e-32	0.398271	0.065	0.043	1.43566e-27
GDI2	1.4726e-159	0.398365	0.322	0.211	4.9388e-155
GPA33	2.22465e-31	0.398496	0.042	0.025	7.46102e-27
PYCARD	1.3406e-94	0.398991	0.175	0.113	4.49611e-90
PPM1M	2.14168e-53	0.39907	0.094	0.059	7.18276e-49
CALHM6	1.57279e-42	0.399623	0.038	0.019	5.27482e-38
ZNF397	2.95173e-12	0.400388	0.029	0.02	9.89952e-08
RUVBL2	6.1792e-39	0.400559	0.08	0.053	2.07238e-34
MVP	1.51696e-164	0.400751	0.247	0.15	5.08758e-160
PEX6	1.95075e-15	0.400853	0.023	0.014	6.54243e-11
SULT1B1	1.89853e-19	0.401266	0.03	0.019	6.3673e-15
DFFA	7.20766e-22	0.401297	0.057	0.04	2.41731e-17
TCTEX1D2	8.53614e-15	0.401819	0.02	0.012	2.86285e-10
ATP13A2	4.35843e-14	0.402194	0.017	0.01	1.46173e-09
HDAC2	6.12201e-51	0.402251	0.119	0.081	2.0532e-46
SSRP1	5.51759e-82	0.402467	0.156	0.101	1.85049e-77
AC004922.1	3.80308e-11	0.402498	0.016	0.01	1.27548e-06
TBC1D17	5.89065e-49	0.402513	0.095	0.062	1.97561e-44
LINC00921	1.7473e-10	0.402635	0.019	0.013	5.86009e-06
COPS7B	3.81407e-31	0.402764	0.06	0.039	1.27916e-26
RNPEP	8.82968e-31	0.403621	0.048	0.029	2.9613e-26
CDK2AP2	1.55976e-43	0.403625	0.119	0.084	5.23113e-39
ISYNA1	3.91233e-18	0.403881	0.042	0.029	1.31212e-13
MEAF6	9.30381e-114	0.40415	0.249	0.167	3.12031e-109
SPNS3	1.06921e-44	0.40435	0.079	0.05	3.58592e-40
VIM	0	0.404445	0.885	0.772	0
BTBD2	5.14759e-12	0.404524	0.028	0.019	1.7264e-07
ANKMY2	4.3427e-11	0.40463	0.021	0.014	1.45645e-06
CTSD	5.63905e-26	0.404888	0.047	0.03	1.89122e-21
PRCP	1.69355e-24	0.40497	0.062	0.043	5.67982e-20
CHTF8	1.16455e-60	0.405111	0.104	0.065	3.90567e-56
NELFB	6.54796e-19	0.405337	0.025	0.015	2.19605e-14
LIPA	5.34689e-65	0.405798	0.092	0.055	1.79324e-60
NHLRC3	3.4016e-26	0.405905	0.063	0.043	1.14083e-21
MAGED2	6.33993e-57	0.405917	0.11	0.071	2.12629e-52
PRMT7	2.7912e-28	0.406109	0.055	0.036	9.36113e-24
TTC1	3.66598e-66	0.406294	0.129	0.083	1.2295e-61
SLC25A20	3.80998e-14	0.40637	0.034	0.023	1.27779e-09
ZNF780B	1.52685e-10	0.406418	0.022	0.015	5.12076e-06
ZNF540	1.01299e-10	0.406642	0.031	0.022	3.39737e-06
SH3BGRL	3.87592e-213	0.406675	0.402	0.266	1.29991e-208
RAD9A	2.58785e-25	0.407116	0.048	0.031	8.67913e-21
NADK	2.65005e-13	0.407218	0.026	0.017	8.88773e-09
RAB1B	7.04397e-76	0.407286	0.195	0.136	2.36241e-71
SUN2	3.64963e-114	0.407377	0.237	0.158	1.22401e-109
C4orf48	1.84616e-120	0.407583	0.181	0.109	6.19165e-116
NT5DC1	5.12137e-63	0.408138	0.139	0.092	1.7176e-58
FASTKD1	2.31816e-11	0.408201	0.022	0.015	7.77465e-07
RIDA	5.91001e-15	0.408729	0.028	0.018	1.9821e-10
KDSR	9.66826e-43	0.408735	0.075	0.047	3.24254e-38
SAMD9L	1.14763e-22	0.408818	0.069	0.05	3.84891e-18
NDUFA9	1.62383e-16	0.40884	0.032	0.021	5.44599e-12
USP5	7.41488e-42	0.408935	0.068	0.042	2.4868e-37
PTDSS1	1.73304e-137	0.408975	0.237	0.149	5.81226e-133
SRD5A1	6.0759e-13	0.409207	0.016	0.009	2.03773e-08
TRADD	5.76682e-149	0.409337	0.285	0.187	1.93407e-144
SNX18	1.00806e-11	0.409378	0.021	0.013	3.38085e-07
RITA1	6.77952e-11	0.409397	0.027	0.019	2.27372e-06
THAP4	1.06211e-62	0.409732	0.109	0.069	3.56211e-58
SCLY	1.20247e-14	0.409834	0.017	0.01	4.03284e-10
LINC01259	1.65422e-22	0.409969	0.036	0.023	5.54793e-18
DCTN2	2.94332e-81	0.410195	0.203	0.14	9.8713e-77
XPO1	1.07741e-35	0.41024	0.085	0.058	3.61341e-31
USP28	6.48079e-13	0.410264	0.025	0.017	2.17353e-08
TNFRSF10A	9.88441e-42	0.410482	0.075	0.047	3.31503e-37
CDC42EP3	4.95572e-26	0.410889	0.066	0.046	1.66205e-21
TFB1M	5.29302e-29	0.411921	0.049	0.031	1.77517e-24
BZW2	3.61632e-40	0.412163	0.093	0.063	1.21284e-35
PRSS23	4.13758e-11	0.412243	0.022	0.014	1.38766e-06
EVL	0	0.412279	0.806	0.673	0
BPNT1	1.06148e-10	0.412464	0.026	0.019	3.55997e-06
ACTN1	1.65701e-57	0.412539	0.157	0.11	5.55729e-53
DOK2	4.77763e-110	0.412929	0.252	0.172	1.60232e-105
GPR89B	8.99243e-14	0.413125	0.023	0.015	3.01588e-09
CHMP6	1.333e-34	0.413217	0.074	0.049	4.47061e-30
CRELD1	2.42574e-27	0.414048	0.058	0.038	8.13545e-23
THOP1	2.78838e-24	0.414108	0.037	0.022	9.35168e-20
SPECC1L	6.55893e-17	0.414222	0.023	0.014	2.19973e-12
AGFG2	3.97213e-16	0.414405	0.018	0.01	1.33217e-11
POLA2	3.12607e-13	0.414465	0.022	0.014	1.04842e-08
CYBC1	6.51187e-70	0.414849	0.177	0.123	2.18395e-65
ARMC10	5.31852e-23	0.414997	0.037	0.023	1.78373e-18
S100A11	5.03127e-108	0.415027	0.276	0.196	1.68739e-103
CREB3	6.70881e-31	0.415157	0.063	0.042	2.25e-26
CRYZ	3.38285e-12	0.415579	0.029	0.021	1.13454e-07
CASP2	3.99031e-18	0.415585	0.036	0.024	1.33827e-13
RASAL3	7.91326e-108	0.415621	0.147	0.086	2.65395e-103
IL5RA	7.27729e-11	0.415801	0.016	0.01	2.44066e-06
GGT1	1.26156e-17	0.415919	0.026	0.016	4.23101e-13
YWHAH	1.07321e-27	0.41608	0.056	0.037	3.59934e-23
PLEKHB1	8.03178e-36	0.416303	0.086	0.059	2.6937e-31
MIEF2	3.74746e-13	0.417003	0.015	0.009	1.25682e-08
NTHL1	5.82462e-26	0.417214	0.036	0.022	1.95346e-21
ACTR3	1.65877e-130	0.417293	0.33	0.232	5.56319e-126
PGD	7.0915e-39	0.41755	0.086	0.057	2.37835e-34
MAP2K1	1.39929e-55	0.417721	0.08	0.048	4.69294e-51
CEACAM21	7.39057e-37	0.418037	0.064	0.04	2.47865e-32
NBPF15	7.32961e-43	0.418054	0.098	0.067	2.4582e-38
DBNL	5.34897e-116	0.418507	0.264	0.18	1.79394e-111
IFT52	2.5662e-32	0.418849	0.054	0.033	8.60654e-28
TMEM39B	4.93369e-16	0.419117	0.038	0.026	1.65466e-11
PARP10	4.40534e-91	0.419384	0.112	0.064	1.47746e-86
NDRG3	5.8026e-61	0.419524	0.091	0.054	1.94608e-56
ATP1A1	6.34533e-171	0.419845	0.317	0.205	2.1281e-166
TSPAN14	6.42149e-93	0.419969	0.199	0.133	2.15364e-88
MRI1	2.29776e-46	0.420376	0.075	0.047	7.70624e-42
SLX4IP	1.57208e-15	0.420544	0.026	0.017	5.27245e-11
STAMBP	2.98601e-40	0.420813	0.077	0.05	1.00145e-35
FAM173A	4.14538e-19	0.420904	0.058	0.042	1.39028e-14
KCNK6	4.84264e-12	0.42098	0.023	0.015	1.62412e-07
GPR146	4.52089e-13	0.421693	0.022	0.014	1.51621e-08
TCHP	1.66711e-37	0.421788	0.07	0.045	5.59116e-33
ARHGAP35	1.62381e-20	0.421895	0.028	0.017	5.44593e-16
CBX7	3.42828e-17	0.421953	0.033	0.022	1.14978e-12
TLNRD1	1.38565e-14	0.422027	0.019	0.011	4.64718e-10
IFT88	5.73515e-14	0.422158	0.026	0.017	1.92345e-09
SLC48A1	5.09024e-12	0.42228	0.015	0.009	1.70716e-07
COMT	1.81865e-55	0.422572	0.095	0.06	6.09937e-51
GLRX	5.33071e-81	0.422797	0.134	0.083	1.78781e-76
AGPAT2	2.4949e-36	0.422921	0.049	0.029	8.36739e-32
ZFP64	4.7041e-14	0.423165	0.021	0.013	1.57766e-09
ALDH6A1	4.48653e-14	0.423217	0.034	0.023	1.50469e-09
TBCD	2.60542e-55	0.42339	0.077	0.045	8.73807e-51
USP18	1.00339e-14	0.424492	0.029	0.019	3.36515e-10
LYPLA1	9.26268e-54	0.425006	0.114	0.075	3.10652e-49
ACSL5	4.31298e-29	0.425756	0.061	0.041	1.44649e-24
UCK1	4.31383e-20	0.425941	0.036	0.023	1.44677e-15
SIMC1	8.71817e-23	0.426246	0.037	0.023	2.9239e-18
TRIM5	1.49469e-21	0.427171	0.035	0.022	5.01289e-17
HIBADH	3.451e-24	0.427302	0.044	0.028	1.1574e-19
UQCRC1	1.08095e-123	0.427615	0.246	0.161	3.62529e-119
CAPN2	2.34621e-169	0.428088	0.293	0.187	7.86871e-165
GALK2	8.72926e-21	0.428462	0.036	0.023	2.92762e-16
RINL	2.1589e-33	0.428505	0.061	0.039	7.24053e-29
PEA15	3.67295e-29	0.42877	0.04	0.024	1.23183e-24
EXOSC5	9.47869e-32	0.42883	0.057	0.037	3.17896e-27
SLC22A18	4.60554e-20	0.429126	0.027	0.016	1.54461e-15
FUCA2	1.29376e-17	0.42923	0.031	0.019	4.33901e-13
MFNG	5.04123e-146	0.429233	0.337	0.232	1.69073e-141
CARF	8.33431e-14	0.429291	0.031	0.021	2.79516e-09
BIN2	2.67045e-255	0.429371	0.543	0.391	8.95616e-251
ST6GALNAC4	4.48812e-26	0.429585	0.03	0.017	1.50523e-21
CNN2	1.20608e-273	0.429663	0.689	0.546	4.04496e-269
ITGB2	2.16485e-301	0.430127	0.582	0.411	7.26048e-297
G6PD	1.08375e-52	0.430241	0.092	0.058	3.63468e-48
SNX17	3.57674e-101	0.430384	0.242	0.166	1.19957e-96
LPCAT4	3.45428e-46	0.431052	0.071	0.044	1.1585e-41
MKS1	7.50407e-11	0.432292	0.017	0.01	2.51672e-06
TMEM63A	3.20438e-55	0.432435	0.126	0.086	1.07468e-50
CCDC22	8.05661e-31	0.432756	0.062	0.041	2.70203e-26
CCDC112	1.4871e-12	0.432776	0.02	0.013	4.98744e-08
ZMYM1	9.49444e-11	0.432951	0.025	0.018	3.18425e-06
NSG1	1.31206e-60	0.433057	0.083	0.049	4.40038e-56
BCL2L1	5.04518e-26	0.433201	0.035	0.02	1.69205e-21
AQP3	2.07776e-119	0.43421	0.313	0.222	6.96838e-115
NAGA	3.42013e-14	0.434266	0.02	0.012	1.14704e-09
PKNOX1	6.53284e-16	0.435013	0.025	0.016	2.19098e-11
ALDOC	7.85018e-28	0.435116	0.035	0.02	2.63279e-23
DLGAP4	6.83815e-47	0.435306	0.068	0.04	2.29338e-42
ACP5	3.27707e-38	0.435572	0.069	0.044	1.09906e-33
ACADM	4.93992e-31	0.435626	0.055	0.035	1.65675e-26
ZBED5-AS1	3.18686e-20	0.435709	0.037	0.024	1.06881e-15
MRPS24	4.64514e-41	0.43583	0.068	0.042	1.55789e-36
TRIM69	1.53641e-33	0.436849	0.075	0.05	5.15281e-29
PRKCD	3.761e-14	0.437476	0.017	0.01	1.26136e-09
LZTS2	5.87082e-13	0.438011	0.021	0.014	1.96896e-08
ANTXR2	2.15758e-31	0.43817	0.048	0.03	7.23608e-27
DHRS4-AS1	4.8652e-11	0.438443	0.021	0.014	1.63169e-06
NBPF10	9.79204e-12	0.438871	0.03	0.021	3.28405e-07
ANKH	3.62314e-26	0.438883	0.039	0.024	1.21513e-21
SUPT20H	7.31141e-50	0.43943	0.113	0.077	2.4521e-45
UBA1	5.11329e-65	0.439596	0.13	0.085	1.7149e-60
NHSL2	2.89436e-14	0.439668	0.02	0.012	9.70711e-10
CYB5R1	4.60451e-24	0.439965	0.052	0.035	1.54426e-19
ZNF66	7.61397e-16	0.440122	0.03	0.02	2.55357e-11
AC145124.1	3.30238e-16	0.440382	0.015	0.008	1.10755e-11
SMIM3	5.32219e-11	0.44041	0.016	0.01	1.78496e-06
SMARCAL1	1.19746e-19	0.441914	0.027	0.016	4.01603e-15
OGG1	6.14707e-27	0.442045	0.038	0.023	2.06161e-22
RSAD1	2.65753e-87	0.442106	0.133	0.08	8.91283e-83
STN1	1.09235e-65	0.443115	0.105	0.064	3.66351e-61
EHD1	1.14902e-87	0.443173	0.172	0.113	3.85357e-83
CSAD	8.14364e-15	0.44372	0.031	0.021	2.73122e-10
NFYB	1.0417e-17	0.443942	0.028	0.018	3.49365e-13
ACTA2	9.53127e-20	0.444191	0.029	0.018	3.1966e-15
KHDC4	2.83063e-29	0.444233	0.064	0.043	9.49336e-25
PQLC3	1.45897e-72	0.445356	0.122	0.076	4.8931e-68
AP2A2	1.51978e-39	0.445628	0.065	0.04	5.09703e-35
SHISA5	2.29319e-187	0.445773	0.395	0.272	7.69089e-183
UBE2D1	1.50285e-25	0.445985	0.057	0.039	5.04024e-21
ARMC2	5.6038e-18	0.446005	0.022	0.013	1.8794e-13
CD4	2.4091e-150	0.446328	0.194	0.112	8.07965e-146
MAGED1	3.65353e-36	0.446367	0.059	0.037	1.22532e-31
BORCS6	2.15922e-26	0.446684	0.062	0.042	7.2416e-22
CRIP2	1.29913e-80	0.446847	0.094	0.053	4.35701e-76
GATD1	2.16842e-25	0.447039	0.04	0.025	7.27244e-21
CSRP1	7.47923e-80	0.447236	0.125	0.077	2.50839e-75
CDCA7L	8.44868e-13	0.447625	0.033	0.023	2.83352e-08
TRAC	1.23599e-112	0.447689	0.284	0.202	4.14527e-108
LAT	2.69894e-259	0.447708	0.508	0.355	9.0517e-255
DDX58	2.41035e-18	0.448347	0.042	0.029	8.08382e-14
THEMIS2	2.82527e-74	0.448901	0.054	0.025	9.47539e-70
TRMT10B	4.51735e-23	0.448978	0.041	0.026	1.51503e-18
C1RL	2.23502e-34	0.449312	0.045	0.026	7.49581e-30
LINC00511	7.04408e-13	0.44944	0.014	0.008	2.36244e-08
LPXN	1.1643e-72	0.44963	0.194	0.137	3.90482e-68
DHTKD1	5.09249e-12	0.449809	0.02	0.013	1.70792e-07
C11orf49	1.85013e-20	0.451791	0.041	0.027	6.20495e-16
EPHA1-AS1	1.95698e-12	0.452781	0.022	0.014	6.56333e-08
TEX261	2.07098e-10	0.453393	0.014	0.009	6.94565e-06
SPAST	4.199e-14	0.453611	0.032	0.022	1.40826e-09
CISD3	3.9168e-73	0.454569	0.086	0.048	1.31362e-68
POLD1	2.89412e-21	0.45461	0.026	0.015	9.7063e-17
PREPL	2.31045e-16	0.454652	0.028	0.018	7.7488e-12
TTLL12	9.1318e-12	0.455136	0.014	0.008	3.06262e-07
AL117379.1	8.14723e-12	0.455925	0.012	0.007	2.73242e-07
FKBP1A	1.26221e-142	0.457017	0.321	0.22	4.23318e-138
NQO2	2.93485e-47	0.45722	0.052	0.028	9.8429e-43
PADI4	1.31142e-13	0.457598	0.018	0.011	4.39825e-09
TUBGCP4	8.904e-16	0.457682	0.023	0.014	2.98622e-11
SH2B1	1.7147e-80	0.458299	0.103	0.059	5.75077e-76
MAGEF1	3.0277e-24	0.459098	0.044	0.028	1.01543e-19
TTLL1	1.19922e-17	0.460039	0.026	0.016	4.02195e-13
PFKL	9.34301e-123	0.460341	0.17	0.101	3.13346e-118
ANXA5	8.10039e-125	0.460413	0.238	0.155	2.71671e-120
TALDO1	5.74386e-161	0.46043	0.262	0.164	1.92638e-156
ALAD	2.09271e-26	0.461591	0.037	0.022	7.01853e-22
TRAV8-4	1.90828e-10	0.462273	0.027	0.019	6.39999e-06
RIPOR2	3.08979e-217	0.463728	0.49	0.349	1.03625e-212
OMA1	3.69542e-14	0.464792	0.031	0.021	1.23937e-09
FLOT1	1.40071e-104	0.465009	0.224	0.151	4.69771e-100
TWF2	5.23756e-90	0.465056	0.214	0.148	1.75657e-85
LINC00665	2.73033e-15	0.465345	0.018	0.01	9.15699e-11
PREB	1.54476e-27	0.465642	0.063	0.043	5.1808e-23
WRAP53	3.0818e-12	0.466356	0.027	0.019	1.03357e-07
DNASE1L1	8.65671e-15	0.466574	0.027	0.018	2.90329e-10
PDIA4	1.37864e-83	0.466716	0.138	0.086	4.62368e-79
RABL2B	9.22826e-37	0.466946	0.039	0.021	3.09497e-32
THOC6	1.80358e-29	0.467375	0.054	0.034	6.04884e-25
MEGF9	1.04058e-17	0.46756	0.02	0.012	3.48991e-13
TKFC	4.04853e-32	0.467782	0.043	0.025	1.35779e-27
MAPKAPK3	3.06705e-72	0.468132	0.103	0.061	1.02863e-67
FCGR3A	2.75512e-12	0.46831	0.031	0.022	9.24011e-08
AHCYL1	7.95134e-20	0.469271	0.03	0.019	2.66672e-15
CFP	5.79297e-37	0.469392	0.057	0.035	1.94285e-32
RUSC1	1.71301e-29	0.46961	0.043	0.026	5.7451e-25
CLOCK	1.23834e-17	0.46976	0.028	0.018	4.15316e-13
SASH3	1.01637e-100	0.470124	0.163	0.101	3.40872e-96
HSDL2	6.45506e-25	0.47028	0.05	0.033	2.1649e-20
RMND1	3.05537e-15	0.471468	0.026	0.017	1.02471e-10
CYB561D1	3.30627e-18	0.47151	0.028	0.017	1.10886e-13
ATP6AP1	2.58515e-86	0.471648	0.169	0.11	8.67008e-82
ZDHHC16	2.70378e-14	0.472509	0.026	0.017	9.06794e-10
FCF1	1.72953e-18	0.473038	0.041	0.028	5.80049e-14
LRP10	1.30417e-190	0.473247	0.251	0.147	4.37393e-186
RNF26	3.79548e-47	0.474049	0.052	0.029	1.27293e-42
TRAV8-3	1.66356e-15	0.474424	0.051	0.038	5.57926e-11
ZNF599	3.95017e-13	0.474518	0.018	0.011	1.32481e-08
PPP2R5D	1.28283e-47	0.475007	0.067	0.04	4.30234e-43
CASP1	2.05017e-68	0.475465	0.114	0.071	6.87587e-64
APOBEC3F	6.36386e-15	0.475682	0.018	0.01	2.13431e-10
GYS1	4.10323e-18	0.475871	0.028	0.017	1.37614e-13
PTPN9	2.3227e-15	0.476705	0.027	0.017	7.78987e-11
ARL2	1.10085e-20	0.478371	0.028	0.017	3.69202e-16
ZYX	5.98326e-192	0.478402	0.382	0.261	2.00667e-187
PPP1R3F	4.01397e-15	0.478421	0.019	0.011	1.3462e-10
VBP1	1.46998e-58	0.478689	0.099	0.062	4.93001e-54
MEMO1	5.12908e-27	0.478768	0.035	0.02	1.72019e-22
PRMT5	2.25246e-21	0.478973	0.032	0.019	7.55429e-17
THEM4	2.01712e-155	0.479414	0.265	0.168	6.765e-151
CNOT10	9.26856e-44	0.479491	0.069	0.042	3.10849e-39
RNF135	6.42229e-22	0.479752	0.023	0.013	2.15391e-17
MED16	1.79492e-48	0.480599	0.079	0.049	6.0198e-44
ABCC5	1.3849e-19	0.481658	0.027	0.016	4.64468e-15
UNC50	7.49922e-22	0.48216	0.04	0.026	2.51509e-17
HDAC5	4.24419e-43	0.482262	0.063	0.038	1.42342e-38
SETD3	1.36094e-40	0.482492	0.062	0.038	4.56432e-36
FLOT2	2.42088e-165	0.48263	0.247	0.15	8.11914e-161
NMT2	1.59914e-34	0.482787	0.051	0.031	5.3632e-30
TRMT13	7.85959e-13	0.4828	0.026	0.018	2.63595e-08
DPYSL2	3.13452e-11	0.482996	0.018	0.011	1.05125e-06
FBXW5	2.95143e-140	0.483053	0.218	0.134	9.89849e-136
ARPC5	4.82535e-145	0.483243	0.289	0.193	1.61832e-140
HRH2	1.59799e-21	0.483484	0.026	0.015	5.35934e-17
HDAC1	2.19781e-148	0.484103	0.239	0.149	7.371e-144
TRG-AS1	9.30241e-32	0.484233	0.067	0.045	3.11984e-27
LCK	7.59653e-285	0.484511	0.625	0.469	2.54772e-280
LBH	5.00009e-125	0.485303	0.305	0.216	1.67693e-120
DERA	1.54177e-28	0.485631	0.043	0.026	5.1708e-24
SARNP	8.31451e-14	0.485915	0.019	0.012	2.78852e-09
SMC2	7.68148e-13	0.486014	0.026	0.017	2.57621e-08
IL2RG	8.13505e-60	0.486199	0.11	0.071	2.72833e-55
ALDH18A1	6.96192e-32	0.48692	0.047	0.028	2.33489e-27
LINC02084	2.82592e-10	0.486992	0.012	0.007	9.47756e-06
RWDD2B	2.46395e-10	0.487519	0.013	0.008	8.26359e-06
CD99L2	1.04477e-12	0.487549	0.023	0.015	3.50394e-08
RPA1	2.71897e-63	0.48757	0.11	0.07	9.11887e-59
THOC3	7.15527e-91	0.487674	0.155	0.097	2.39973e-86
OCEL1	2.50382e-45	0.488076	0.052	0.029	8.39731e-41
CEP89	1.19121e-15	0.488356	0.019	0.011	3.99507e-11
FTX	1.41145e-23	0.488732	0.048	0.032	4.73371e-19
NBPF1	6.2624e-13	0.488963	0.022	0.014	2.10028e-08
PARP16	6.14806e-65	0.489168	0.065	0.034	2.06194e-60
GLIPR2	3.58285e-163	0.489511	0.205	0.118	1.20162e-158
CLCN3	3.59055e-24	0.489726	0.039	0.024	1.2042e-19
PRKCI	2.55723e-24	0.489842	0.034	0.021	8.57643e-20
RAB5B	1.35104e-57	0.490415	0.107	0.069	4.53113e-53
NEFL	2.71737e-25	0.492511	0.033	0.019	9.11351e-21
CORO1A	0	0.49275	0.838	0.688	0
ARV1	1.9507e-15	0.492827	0.032	0.022	6.54225e-11
ARFRP1	2.10352e-54	0.494551	0.101	0.065	7.05477e-50
LYPLA2	1.75582e-79	0.495002	0.131	0.082	5.88866e-75
DVL2	4.9906e-43	0.49545	0.05	0.028	1.67375e-38
EAF2	1.62006e-12	0.495913	0.015	0.009	5.43335e-08
HSD17B4	2.74666e-13	0.496591	0.03	0.021	9.21174e-09
COPG2	2.66244e-14	0.496673	0.021	0.013	8.9293e-10
NCKIPSD	2.56373e-18	0.497171	0.026	0.015	8.59823e-14
RPA2	6.59312e-60	0.49719	0.119	0.078	2.2112e-55
TNFSF13B	3.49985e-14	0.497201	0.018	0.01	1.17378e-09
L3MBTL2	5.96253e-30	0.498322	0.048	0.029	1.99971e-25
CD200R1	1.34172e-10	0.498732	0.018	0.012	4.49987e-06
HPCAL4	1.37414e-13	0.499393	0.022	0.014	4.6086e-09
KCTD7	9.45997e-17	0.500481	0.022	0.013	3.17269e-12
TYW1B	8.65641e-15	0.501421	0.015	0.008	2.90319e-10
GIMAP1	1.04466e-34	0.501601	0.069	0.046	3.50357e-30
VIPR1	2.86085e-67	0.502626	0.074	0.041	9.59471e-63
RAC2	0	0.502837	0.765	0.604	0
ABCD2	1.66828e-19	0.50284	0.034	0.021	5.59509e-15
TSPAN31	2.86587e-19	0.503583	0.035	0.023	9.61156e-15
DDX43	1.69113e-23	0.503883	0.016	0.007	5.67172e-19
VILL	3.31734e-54	0.504162	0.057	0.031	1.11257e-49
MARK2	3.6167e-22	0.50474	0.042	0.027	1.21297e-17
DEXI	1.11341e-10	0.505025	0.018	0.012	3.73416e-06
TCF7	1.7363e-260	0.505029	0.579	0.44	5.8232e-256
PLOD3	2.88344e-48	0.505495	0.052	0.029	9.67048e-44
ZBTB22	5.85784e-15	0.507058	0.014	0.007	1.9646e-10
SAE1	3.88074e-108	0.507502	0.176	0.109	1.30152e-103
TTC4	3.44978e-12	0.508993	0.018	0.011	1.15699e-07
ACSL6	1.07008e-20	0.509348	0.035	0.022	3.58883e-16
C2orf74	4.71802e-43	0.50967	0.057	0.033	1.58233e-38
ATP6V1E2	2.53724e-12	0.510755	0.016	0.01	8.50938e-08
GATD3A	6.25369e-13	0.510885	0.019	0.012	2.09736e-08
PLSCR3	1.83486e-68	0.511139	0.101	0.06	6.15376e-64
CPQ	1.82948e-43	0.511144	0.043	0.022	6.1357e-39
BCKDHA	2.0699e-25	0.511669	0.045	0.028	6.94204e-21
CLCC1	1.9903e-10	0.512295	0.019	0.013	6.67508e-06
RBM14	3.946e-19	0.512296	0.025	0.015	1.32341e-14
JAKMIP1	2.40725e-38	0.512467	0.034	0.017	8.07344e-34
FBXL16	4.29246e-16	0.512513	0.013	0.006	1.4396e-11
HDHD5	1.55613e-47	0.512538	0.067	0.039	5.21895e-43
TPM1	8.45034e-18	0.512823	0.016	0.008	2.83407e-13
DYNC1I2	1.5284e-32	0.514294	0.048	0.029	5.12595e-28
RNF167	2.42529e-159	0.514747	0.24	0.148	8.13392e-155
TPD52	4.19432e-38	0.514778	0.041	0.023	1.40669e-33
XXYLT1	1.60586e-16	0.51494	0.022	0.013	5.38572e-12
LINC00243	7.00319e-12	0.515363	0.02	0.013	2.34873e-07
ST6GAL1	2.79363e-39	0.51576	0.08	0.053	9.36927e-35
ARRB1	1.13255e-13	0.516508	0.018	0.011	3.79835e-09
TMEM218	5.94459e-23	0.516961	0.034	0.02	1.9937e-18
PYCR2	1.20062e-16	0.516961	0.029	0.019	4.02665e-12
COQ5	7.61911e-21	0.517217	0.035	0.022	2.5553e-16
PDK2	4.31006e-43	0.518647	0.061	0.037	1.44551e-38
UBQLN4	8.99297e-25	0.519408	0.021	0.011	3.01606e-20
ACTB	0	0.519951	0.981	0.933	0
SLC44A2	5.33799e-200	0.520308	0.263	0.155	1.79026e-195
ACAA2	2.26985e-42	0.520645	0.06	0.036	7.61262e-38
CPNE1	1.07179e-82	0.520962	0.147	0.094	3.59458e-78
MUM1	2.65548e-13	0.522726	0.022	0.014	8.90593e-09
BTN3A2	4.41201e-137	0.523179	0.275	0.185	1.4797e-132
AC009133.3	5.51167e-18	0.523485	0.021	0.012	1.8485e-13
SIGMAR1	6.32188e-92	0.523902	0.132	0.079	2.12023e-87
ZNF512	2.84404e-36	0.524949	0.051	0.031	9.53836e-32
CTSB	1.64057e-118	0.526133	0.174	0.105	5.50213e-114
CHKB	3.8764e-48	0.52655	0.055	0.031	1.30007e-43
GRN	9.98304e-39	0.527893	0.066	0.042	3.34811e-34
GMPR2	3.29214e-60	0.529356	0.116	0.076	1.10412e-55
MAP3K14-AS1	4.29251e-14	0.530198	0.021	0.013	1.43962e-09
KYAT1	5.92983e-11	0.532614	0.014	0.008	1.98875e-06
EEF2KMT	3.02347e-12	0.534844	0.02	0.013	1.01401e-07
MFSD3	9.42425e-22	0.534871	0.021	0.011	3.1607e-17
OSTF1	6.11227e-157	0.53559	0.261	0.166	2.04993e-152
TAF6	1.70737e-74	0.535703	0.09	0.051	5.72617e-70
ESYT1	5.15456e-83	0.535765	0.156	0.102	1.72874e-78
LTB4R2	2.72561e-22	0.536975	0.023	0.013	9.14115e-18
TRAV9-2	4.28589e-21	0.538102	0.047	0.032	1.4374e-16
DFFB	2.09067e-12	0.542841	0.019	0.012	7.01169e-08
TOR2A	6.64497e-32	0.54288	0.041	0.024	2.22859e-27
SKAP2	1.56461e-10	0.543905	0.015	0.009	5.2474e-06
EEF1G	1.7893e-82	0.543996	0.11	0.064	6.00094e-78
ATG4C	4.39655e-14	0.54423	0.017	0.01	1.47451e-09
NAPEPLD	2.58661e-11	0.544266	0.012	0.007	8.67499e-07
MAN2B1	2.92706e-126	0.544482	0.145	0.081	9.81676e-122
AP002884.1	2.17942e-26	0.545371	0.041	0.026	7.30932e-22
CAPN1	1.24746e-126	0.546118	0.157	0.09	4.18375e-122
RNASEH2A	2.35773e-19	0.548138	0.024	0.014	7.90735e-15
IL10RB	1.7487e-19	0.548485	0.025	0.015	5.86477e-15
CLN6	9.49893e-18	0.549171	0.022	0.013	3.18575e-13
LINC00954	1.44993e-21	0.549826	0.029	0.017	4.86277e-17
DTYMK	6.62804e-47	0.550353	0.049	0.026	2.22291e-42
COG4	1.93265e-59	0.550359	0.069	0.038	6.48171e-55
RASSF7	1.37681e-104	0.550457	0.115	0.063	4.61755e-100
TSPAN17	1.30748e-42	0.55166	0.044	0.024	4.38501e-38
MFSD1	4.10028e-38	0.552165	0.052	0.031	1.37515e-33
CAP1	9.59358e-270	0.552952	0.42	0.272	3.21749e-265
IMPDH1	2.96291e-87	0.554386	0.081	0.042	9.93701e-83
PTPRN2	6.73952e-27	0.55482	0.028	0.015	2.2603e-22
RIOX2	5.38663e-30	0.555154	0.044	0.026	1.80657e-25
CFAP298	1.30739e-49	0.557303	0.069	0.041	4.38474e-45
FAM189B	1.86486e-19	0.557857	0.02	0.011	6.25435e-15
TP53	1.88413e-16	0.557886	0.027	0.017	6.31899e-12
TRAV29DV5	1.46562e-12	0.557965	0.054	0.042	4.9154e-08
ARL3	4.22575e-28	0.558179	0.03	0.016	1.41723e-23
GALNT7	1.61633e-10	0.558688	0.021	0.014	5.42086e-06
GNG10	5.07977e-46	0.558709	0.066	0.04	1.70365e-41
AC136475.1	8.25747e-107	0.558714	0.087	0.042	2.76939e-102
SPRYD3	1.5219e-33	0.558769	0.05	0.03	5.10416e-29
BCKDK	1.13643e-23	0.560386	0.039	0.024	3.81136e-19
DZIP3	1.29932e-46	0.560527	0.053	0.029	4.35767e-42
AC036176.1	9.26272e-15	0.561528	0.013	0.007	3.10653e-10
AP1S1	3.65453e-63	0.562427	0.063	0.034	1.22566e-58
CASP6	2.68762e-31	0.564053	0.051	0.032	9.01373e-27
TMEM14A	4.58184e-44	0.565427	0.052	0.029	1.53666e-39
UBL4A	3.51459e-36	0.567556	0.052	0.031	1.17872e-31
WDR1	2.19543e-215	0.567681	0.322	0.202	7.36304e-211
CAMSAP1	2.34985e-10	0.568551	0.01	0.006	7.88091e-06
ARMC6	5.04896e-36	0.568579	0.048	0.028	1.69332e-31
METTL2B	1.30489e-34	0.570224	0.034	0.018	4.37635e-30
TSPAN2	8.04602e-59	0.570724	0.054	0.028	2.69847e-54
FAM153B	3.60166e-22	0.571437	0.025	0.014	1.20793e-17
SLC25A22	1.24909e-36	0.571531	0.028	0.013	4.18921e-32
RARG	3.42189e-13	0.572204	0.016	0.009	1.14763e-08
ILK	2.44156e-63	0.57256	0.102	0.064	8.18849e-59
KLC2	2.31292e-15	0.573062	0.019	0.011	7.75706e-11
ITGB7	2.49214e-241	0.573655	0.296	0.173	8.35814e-237
CD82	1.71415e-158	0.573995	0.233	0.144	5.74891e-154
LRRN3	3.81994e-23	0.574079	0.03	0.018	1.28113e-18
RDH11	5.05888e-44	0.574199	0.07	0.043	1.69665e-39
DDAH2	2.84901e-28	0.57586	0.035	0.02	9.55501e-24
CD79B	8.50091e-46	0.576318	0.058	0.033	2.85104e-41
FLI1	7.84193e-183	0.576413	0.227	0.131	2.63003e-178
AC016065.1	4.14149e-19	0.576801	0.019	0.011	1.38897e-14
CEP162	5.95402e-12	0.576931	0.014	0.008	1.99686e-07
SLC35B2	6.60782e-39	0.577261	0.054	0.032	2.21613e-34
TMEM254	6.18647e-23	0.578576	0.03	0.018	2.07482e-18
PPP1CA	0	0.578813	0.472	0.302	0
BRD3OS	1.12195e-32	0.578875	0.032	0.017	3.76281e-28
KHK	8.29702e-11	0.579077	0.011	0.006	2.78266e-06
ENG	6.94984e-18	0.57921	0.015	0.008	2.33084e-13
LDLRAP1	3.45953e-152	0.579262	0.215	0.13	1.16026e-147
RPUSD3	3.57268e-55	0.579274	0.084	0.052	1.1982e-50
TM7SF3	3.43473e-44	0.579923	0.042	0.022	1.15194e-39
WDR34	1.9383e-10	0.579989	0.015	0.009	6.50066e-06
XRCC1	9.17859e-56	0.580294	0.074	0.043	3.07832e-51
DMTN	3.6489e-16	0.58099	0.017	0.009	1.22377e-11
PRR5L	1.26071e-23	0.581994	0.025	0.014	4.22818e-19
SLC25A11	1.27371e-58	0.582268	0.081	0.048	4.27177e-54
AL139384.1	3.19081e-12	0.582441	0.01	0.005	1.07013e-07
METTL2A	3.17868e-13	0.582545	0.02	0.012	1.06607e-08
CYB561A3	9.36491e-90	0.582602	0.092	0.049	3.1408e-85
NOL12	1.55549e-17	0.584066	0.016	0.008	5.21681e-13
ZNF318	1.05938e-19	0.584822	0.025	0.015	3.55294e-15
AC004832.6	5.55243e-16	0.58536	0.011	0.005	1.86217e-11
GBA2	4.17655e-14	0.58636	0.013	0.007	1.40073e-09
CYTH4	1.94027e-117	0.587742	0.127	0.069	6.50728e-113
ZNF585A	1.67398e-11	0.589266	0.015	0.009	5.6142e-07
RAB37	1.03395e-134	0.589658	0.152	0.084	3.46765e-130
PXMP4	3.25412e-13	0.589662	0.022	0.014	1.09137e-08
RGL2	2.80786e-48	0.590022	0.042	0.021	9.41699e-44
RPS6KA4	3.43258e-70	0.590072	0.058	0.029	1.15122e-65
SGSM3	2.11196e-37	0.590157	0.033	0.017	7.0831e-33
CBX1	4.01197e-34	0.590497	0.05	0.031	1.34554e-29
SLC52A2	2.0468e-66	0.592168	0.073	0.04	6.86454e-62
FMN1	5.43707e-47	0.592673	0.017	0.005	1.82349e-42
CDK4	2.90853e-38	0.593094	0.057	0.035	9.75462e-34
CAT	1.19162e-86	0.593523	0.119	0.07	3.99645e-82
PRIM1	5.64976e-32	0.593668	0.045	0.027	1.89482e-27
ZBTB7B	7.01301e-37	0.596807	0.031	0.016	2.35202e-32
MSRB1	7.92428e-20	0.597413	0.024	0.014	2.65764e-15
FERMT3	1.7283e-191	0.597671	0.203	0.111	5.79638e-187
AC022706.1	9.75967e-79	0.599245	0.073	0.038	3.2732e-74
CTDSP1	4.24469e-98	0.600075	0.118	0.067	1.42358e-93
VAT1	1.45303e-71	0.601396	0.071	0.038	4.87319e-67
SMIM14	6.70131e-25	0.601925	0.037	0.022	2.24748e-20
IRF2	2.77858e-77	0.602639	0.12	0.074	9.3188e-73
PDE6D	1.23746e-70	0.602901	0.077	0.042	4.1502e-66
TRAV4	2.23611e-14	0.604195	0.041	0.029	7.49947e-10
SLAMF7	1.55324e-13	0.604737	0.022	0.014	5.20927e-09
GM2A	8.48421e-15	0.605202	0.018	0.011	2.84543e-10
P4HA1	1.66131e-37	0.605449	0.04	0.022	5.57169e-33
DNASE1	8.03144e-24	0.605572	0.028	0.016	2.69359e-19
SIRPG	2.90786e-104	0.606216	0.15	0.091	9.75237e-100
CD27	5.83469e-283	0.606404	0.379	0.236	1.95684e-278
VASP	3.71474e-145	0.606857	0.169	0.095	1.24585e-140
ECH1	2.45979e-64	0.608554	0.078	0.044	8.24963e-60
FKBP4	1.24216e-42	0.608908	0.061	0.036	4.16597e-38
APOBEC3G	5.06721e-68	0.611045	0.109	0.068	1.69944e-63
LY9	2.87262e-128	0.612195	0.176	0.105	9.63419e-124
LIMA1	1.33963e-25	0.612395	0.036	0.021	4.49286e-21
UNC45A	2.7026e-64	0.612639	0.082	0.047	9.064e-60
VCL	1.09346e-46	0.612911	0.065	0.039	3.66726e-42
USB1	7.0069e-78	0.613674	0.085	0.047	2.34997e-73
GOLPH3L	7.89696e-13	0.614609	0.017	0.01	2.64848e-08
RCSD1	9.13981e-273	0.615211	0.36	0.221	3.06531e-268
ST6GALNAC6	1.31345e-18	0.615222	0.013	0.006	4.40506e-14
NEK11	9.87875e-13	0.615675	0.013	0.007	3.31313e-08
PRPSAP1	1.02363e-73	0.618674	0.095	0.055	3.43304e-69
FBH1	8.84118e-33	0.619575	0.032	0.017	2.96515e-28
PI16	1.49755e-50	0.61998	0.046	0.023	5.0225e-46
TCAIM	1.13408e-20	0.620491	0.025	0.014	3.80347e-16
APOL1	1.31794e-18	0.621728	0.023	0.013	4.42009e-14
IL27RA	8.42238e-158	0.623351	0.18	0.1	2.8247e-153
GGACT	9.98978e-36	0.625122	0.027	0.013	3.35037e-31
CKLF	2.62044e-102	0.625566	0.094	0.048	8.78842e-98
RMND5B	3.99257e-30	0.625924	0.037	0.021	1.33903e-25
ANXA2	5.9552e-178	0.627094	0.218	0.127	1.99725e-173
PPP1R18	5.97689e-210	0.627688	0.287	0.177	2.00453e-205
NUDT9	3.11846e-22	0.627835	0.029	0.017	1.04587e-17
SPOUT1	6.81381e-47	0.628295	0.06	0.035	2.28521e-42
TRAV26-1	2.31889e-12	0.629693	0.043	0.032	7.7771e-08
LXN	5.203e-14	0.632053	0.016	0.009	1.74498e-09
SIRT5	1.42928e-24	0.634659	0.029	0.017	4.79351e-20
ANKRD55	2.90778e-110	0.634869	0.091	0.044	9.75212e-106
PDLIM2	1.75712e-144	0.637444	0.169	0.095	5.89301e-140
BX284668.5	2.84792e-18	0.640749	0.013	0.006	9.55136e-14
AHDC1	8.95645e-14	0.640769	0.016	0.01	3.00381e-09
PRIMPOL	1.39491e-19	0.642243	0.025	0.015	4.67824e-15
TCF19	2.12782e-14	0.649359	0.012	0.006	7.13628e-10
MMAB	1.33293e-32	0.650443	0.037	0.021	4.4704e-28
WBP1L	4.22468e-34	0.651	0.034	0.018	1.41687e-29
PRPSAP2	1.72018e-70	0.651042	0.082	0.046	5.76914e-66
PTPA	1.79952e-71	0.65222	0.083	0.046	6.03522e-67
NQO1	1.91496e-16	0.652939	0.013	0.006	6.42238e-12
AC105446.1	3.21114e-27	0.653342	0.019	0.009	1.07695e-22
LIMS1	2.4288e-108	0.653687	0.148	0.088	8.1457e-104
PKM	0	0.654668	0.522	0.332	0
FHL1	5.66739e-86	0.655103	0.064	0.029	1.90073e-81
SIAE	4.6817e-14	0.655485	0.012	0.006	1.57015e-09
MVK	7.18979e-23	0.655529	0.024	0.013	2.41131e-18
TSC22D4	2.19855e-198	0.657158	0.24	0.14	7.37351e-194
FAM213B	3.1049e-24	0.657949	0.028	0.016	1.04132e-19
PTGDR2	1.85401e-10	0.658289	0.019	0.013	6.21799e-06
TADA3	5.75852e-162	0.659551	0.183	0.102	1.93129e-157
CAMK1	4.51234e-12	0.661126	0.01	0.005	1.51335e-07
DENND2D	4.5104e-111	0.661634	0.184	0.118	1.5127e-106
C1orf216	5.35936e-17	0.663149	0.015	0.008	1.79742e-12
LINC00662	3.08753e-19	0.663642	0.023	0.013	1.0355e-14
GCSAM	1.51375e-47	0.664968	0.06	0.035	5.0768e-43
CDC14B	9.18776e-11	0.667402	0.013	0.008	3.08139e-06
APEH	1.771e-118	0.668769	0.139	0.079	5.93957e-114
PNPO	2.08824e-11	0.668835	0.014	0.008	7.00353e-07
EEPD1	1.92084e-74	0.668869	0.055	0.025	6.44211e-70
RBM12B	5.40381e-13	0.669894	0.02	0.013	1.81233e-08
ADGRG5	5.9479e-14	0.670752	0.011	0.006	1.99481e-09
WDR77	6.48807e-43	0.671163	0.056	0.033	2.17597e-38
TNFAIP8L1	1.57176e-39	0.671456	0.049	0.028	5.27136e-35
TRAV21	1.86828e-19	0.674619	0.059	0.043	6.26584e-15
KIAA1841	3.32548e-11	0.677151	0.01	0.005	1.1153e-06
WDR46	1.5137e-72	0.684225	0.081	0.045	5.07663e-68
PIGV	2.62423e-14	0.685277	0.014	0.008	8.80113e-10
TRIB3	7.23048e-17	0.688037	0.018	0.01	2.42496e-12
RGS14	1.98787e-152	0.689803	0.141	0.073	6.66693e-148
CASP8AP2	8.94069e-81	0.690145	0.115	0.069	2.99853e-76
OLFM2	3.26079e-15	0.690347	0.021	0.013	1.0936e-10
MAST3	1.00335e-39	0.691829	0.041	0.022	3.36505e-35
ANXA6	0	0.694391	0.441	0.258	0
TRPV2	1.19756e-89	0.695229	0.098	0.054	4.01636e-85
M6PR	1.00026e-208	0.695664	0.271	0.164	3.35466e-204
MTHFSD	8.69345e-19	0.698602	0.018	0.009	2.91561e-14
CD244	1.26085e-16	0.703008	0.016	0.009	4.22864e-12
ABCF2.1	2.76183e-11	0.703752	0.012	0.006	9.26262e-07
KCNK12	2.94951e-19	0.712491	0.015	0.007	9.89206e-15
PTPRCAP	1.06779e-248	0.713836	0.257	0.142	3.58117e-244
PECR	5.5413e-56	0.714684	0.055	0.029	1.85844e-51
TMEM214	2.30433e-49	0.718208	0.046	0.024	7.72825e-45
SLAMF6	5.06475e-73	0.718269	0.074	0.039	1.69862e-68
MINDY1	1.37693e-18	0.718413	0.018	0.009	4.61795e-14
CTSL	1.25796e-12	0.719511	0.016	0.009	4.21894e-08
AC246785.3	7.85792e-14	0.727708	0.011	0.005	2.63539e-09
RALB	1.57745e-40	0.730332	0.035	0.017	5.29044e-36
IPO13	6.20292e-20	0.738865	0.017	0.008	2.08034e-15
FIG4	1.25101e-31	0.739895	0.026	0.013	4.19564e-27
NMNAT1	5.98877e-11	0.742785	0.01	0.005	2.00852e-06
ASB16-AS1	1.49675e-33	0.74631	0.034	0.018	5.01979e-29
HVCN1	6.67942e-31	0.746864	0.035	0.02	2.24014e-26
MAMSTR	2.36749e-11	0.747867	0.01	0.005	7.9401e-07
HDHD2	2.98952e-23	0.749379	0.022	0.011	1.00263e-18
CSK	6.86659e-206	0.752658	0.214	0.118	2.30292e-201
FCRL6	7.40192e-36	0.753786	0.033	0.017	2.48246e-31
LAIR1	1.86284e-54	0.755794	0.065	0.037	6.2476e-50
PAQR8	2.90607e-17	0.756065	0.014	0.007	9.74638e-13
TRAPPC5	2.57477e-44	0.759175	0.034	0.016	8.63527e-40
LAMP1	2.40214e-208	0.759625	0.16	0.076	8.05628e-204
TMEM35B	1.32007e-32	0.765652	0.034	0.018	4.42725e-28
THAP8	9.25372e-12	0.774833	0.01	0.005	3.10351e-07
LAT2	5.48143e-12	0.776467	0.014	0.008	1.83836e-07
THEM6	8.27591e-46	0.777825	0.045	0.024	2.77557e-41
A1BG-AS1	3.33114e-13	0.78068	0.012	0.006	1.1172e-08
GCNT1	1.17306e-11	0.782115	0.01	0.005	3.93421e-07
PIP4P2	7.33024e-43	0.788903	0.035	0.017	2.45842e-38
C3orf18	2.20539e-20	0.798989	0.016	0.008	7.39642e-16
RGS3	3.23185e-31	0.800111	0.023	0.011	1.0839e-26
SPSB2	1.34536e-14	0.805457	0.017	0.01	4.51205e-10
IL6R	5.71454e-111	0.807919	0.102	0.053	1.91654e-106
SRP14-AS1	2.08022e-23	0.812323	0.018	0.009	6.97664e-19
PLEK	1.7397e-45	0.815277	0.053	0.03	5.8346e-41
ANXA4	7.64442e-55	0.81562	0.04	0.018	2.56378e-50
LINC01137	1.28937e-12	0.815776	0.011	0.006	4.32427e-08
CCR10	1.56898e-15	0.817448	0.01	0.005	5.26203e-11
TRAV26-2	1.18577e-11	0.822322	0.012	0.007	3.97684e-07
SMPD1	2.95858e-107	0.825663	0.094	0.047	9.92249e-103
MEOX1	7.60163e-20	0.826632	0.016	0.008	2.54944e-15
RGS19	3.07271e-247	0.835527	0.205	0.103	1.03052e-242
SLC9A3R1	0	0.843023	0.328	0.187	0
STRADB	1.71084e-47	0.843213	0.036	0.017	5.7378e-43
SH3BP5	6.56148e-281	0.843258	0.197	0.091	2.20059e-276
CDC25B	0	0.844839	0.413	0.214	0
AL121748.1	3.31191e-50	0.850995	0.038	0.018	1.11075e-45
UCP2	0	0.856452	0.55	0.345	0
AC147067.1	1.11041e-21	0.86415	0.014	0.006	3.7241e-17
LINC002481	4.57254e-42	0.874854	0.033	0.016	1.53354e-37
AP000977.1	2.94303e-21	0.877981	0.012	0.005	9.87035e-17
FGR	6.4977e-31	0.883338	0.023	0.011	2.1792e-26
LGMN	3.6292e-12	0.889365	0.01	0.005	1.21716e-07
PTPN6	4.00588e-262	0.892578	0.219	0.112	1.34349e-257
RPS6KA1	4.4203e-203	0.894763	0.141	0.064	1.48248e-198
CALHM2	6.68034e-44	0.897147	0.039	0.02	2.24045e-39
PDLIM1	1.1385e-23	0.900369	0.017	0.008	3.81831e-19
TMEM79	2.63393e-20	0.901663	0.014	0.007	8.83366e-16
ADORA2A	1.26726e-18	0.922159	0.011	0.005	4.25015e-14
CLU	1.58107e-32	0.93787	0.018	0.007	5.30258e-28
P3H4	7.0659e-18	0.940647	0.01	0.004	2.36976e-13
PTGDR	2.96813e-20	0.953822	0.01	0.004	9.95451e-16
SH2D3C	2.38963e-42	0.980675	0.034	0.016	8.01434e-38
TRDC	9.65199e-12	0.987257	0.014	0.008	3.23708e-07
TRIM46	1.65249e-30	1.00072	0.014	0.005	5.54211e-26
CX3CR1	3.01596e-23	1.0666	0.022	0.011	1.01149e-18
ARPC1B	0	1.07078	0.224	0.102	0
SH3BP1	0	1.07216	0.161	0.062	0
SLC40A1	1.43904e-103	1.08446	0.055	0.021	4.82624e-99
AC127521.1	2.91806e-28	1.1007	0.016	0.007	9.78658e-24
EPHA1	2.85838e-24	1.11233	0.015	0.006	9.58642e-20
