# Supplementary material for: Long-acting IL-7 induces distinct transcriptomic features in peripheral T cells of patients with solid tumors
Source: JCI Insight. 2026 Apr 21;11(11):e203629. doi: 10.1172/jci.insight.203629 (PMC13313558; doi:10.1172/jci.insight.203629)
Supplement: Supporting data values [file jciinsight-11-203629-s223.xlsx]

## Sheet: Fig1
Fig. 1F
	W0	W1
	0.8	3.9
	0.1	3
	0.4	3.9
	0.1	7.1
	0.3	2.3
	0.5	10.9
	0.5	9.7
Fig. 1G
	W0	W1
	0.7	7.7
	0.1	9.8
	0.6	9.5
	0.1	9.3
	0.4	5.5
	0.5	12.1
	0.3	9.1

## Sheet: Fig2
Fig. 2B
Term	NES
chromosome segregation	2.87
cell cycle checkpoint signaling	2.71
cell division	2.24
adaptive immune response	1.76
response to cytokine	1.46
cell cell signaling by wnt	-1.94
sensory organ development	-1.87
negative regulation of locomotion	-1.86
animal organ morphogenesis	-1.81
head development	-1.2
Fig. 2E CD8+ T cells					Fig. 2E CD4+ T cells
	W0	W1			W0	W1
	0.8167	1.218			1.1425	1.618
	0.7336	0.8204			0.9733	0.9792
	0.306	0.4888			0.4536	0.642
	0.7439	1.1521			0.9543	1.396
	0.7823	0.937			1.03	1.187
	0.631	0.836			0.797	1.137
	0.6536	0.817			1.05	1.013
Fig. 2F CD8+ T cells					Fig. 2F CD4+ T cells
	W0	W1			W0	W1
	4383	6163			4815	5663
	3673	4197			4441	4624
	5465	7499			5933	6675
	3705	5756			5563	6360
	4800	9174			5065	7925
	5128	5937			4803	5066
	7144	9121			7040	7977
	5716	6671			5567	6782
	6815	7057			6076	6657
	1537	6121			1663	5469
	6064	6317			5211	6572
	6957	6304			5539	5992
Fig. 2G CD8+ T cells
	Total T cells			TN			TCM			TEM			TEMRA
	W0	W1		W0	W1		W0	W1		W0	W1		W0	W1
	3.34	36.5		0.88	43.3		0.8	1		2.48	1.76		0.096	1.83
	1.3	42.2		0.33	42.6		0.52	1.58		0.89	5.67		0.15	4.1
	3.62	40.6		1.59	39.5		0.59	2.75		2.28	5.23		0.54	4.62
	2.06	22.6		1.04	2.54		0.53	2.49		1.24	22.4		0.13	4.09
	4.16	65.1		1.16	14.7		0.35	1.14		1.59	29.6		0.12	16.7
	3.14	54.6		0.81	20.7		0.3	1.71		1.31	19.9		0.3	5.49
	4.98	43.3		1.5	3.37		0.22	0.27		1.83	29.7		0.62	14.2
	3.11	37.3		0.79	1.81		0.28	1.02		1.34	30.1		0.14	8.32
	3.39	23.2		0.75	1.36		0.16	0.17		1.79	11.8		0.51	16.8
Fig. 2G CD4+ T cells
	Total T cells			TN			TCM			TEM			TEMRA
	W0	W1		W0	W1		W0	W1		W0	W1		W0	W1
	2.19	3.7		1.56	8.64		1.4	1.62		1.37	2.17		0.28	0.19
	1.45	4.93		0.74	9.09		0.81	2.64		0.8	4.99		0.37	0.7
	2.59	4.15		2.3	7.3		1.18	2.7		1.73	3.37		0.49	0.56
	2.77	3.5		1.86	2.18		2.01	2.82		1.44	5.44		0.35	0.35
	3.31	16.8		0.91	4.82		0.73	1.59		2.01	9.08		0.31	1.56
	4.51	13.5		1.34	3.23		1.01	2.16		2.31	11.2		0.49	1.53
	6.63	7.24		0.3	2.75		0.38	1.16		1.48	20		0.5	1.09
	5.09	8.91		1.64	1.76		1.16	1.3		2.01	9.25		0.61	0.68
	4.54	8.24		1.66	1.05		0.91	0.6		1.69	18.3		0.43	1.92

## Sheet: Fig4
Figure 4B
	W0	W1	W3	W4
	0.8	3.9	0.4	0.5
	0.1	3	0.1	0.3
	0.4	3.9	0.4	0.1
	0.1	7.1	0.2	0.1
Figure 4C
	W0	W1	W3	W4
	0.7	7.7	0.3	0.3
	0.1	9.8	0.1	0.3
	0.6	9.5	0.1	0.2
	0.1	9.3	0.1	0.1
Figure 4D CD8+ T cells
	W0	W1	W3	W4
60-120 mcg/kg	4.18	29.4	6.23	7.85
60-120 mcg/kg	3.52	32.6	3.91	4.94
60-120 mcg/kg	8.25	18.4	6.9	12
60-120 mcg/kg	7.65	46.6	9.81	11.3
60-120 mcg/kg	10.5	51.3	14.9	14.6
60-120 mcg/kg	34.1	45.1	36	51
240-480 mcg/kg	6.69	40	11.2	11.5
240-480 mcg/kg	8.54	61.3	10.6	10.2
240-480 mcg/kg	8.95	71.7	11.2	29.8
240-480 mcg/kg	27.2	35.2	26.3	12.2
240-480 mcg/kg	2.75	26.3	3.06	5.11
720-960 mcg/kg	18.5	73.9	19.6	20.3
720-960 mcg/kg	2.1	84	4.01	1.82
720-960 mcg/kg	3.46	70.9	4.95	2.44
720-960 mcg/kg	2.71	75.3	6.79	33.3
720-960 mcg/kg	7.95	50.3	9.95	16.3
720-960 mcg/kg	2.12	26.6	14.7	18.4
1200-1700 mcg/kg	2.28	85.9	2.47	7.22
1200-1700 mcg/kg	5.95	69.3	12.8	13.2
1200-1700 mcg/kg	7.08	47.1	15	13.7
1200-1700 mcg/kg	6.83	76.6	26	9.63
1200-1700 mcg/kg	2.35	40.4	7.83	4.17
1200-1700 mcg/kg	3.1	78.4	9.52	12.5
Figure 4D CD4+ T cells
	W0	W1	W3	W4
60-120 mcg/kg	4.2	31.3	9.27	9.02
60-120 mcg/kg	6.97	33.9	6.84	5.94
60-120 mcg/kg	5.94	21.4	8.78	10.6
60-120 mcg/kg	5.79	47.8	8.28	8.38
60-120 mcg/kg	6.64	55.2	15.8	20.8
60-120 mcg/kg	29	63.1	29.9	49.4
240-480 mcg/kg	6.2	66.8	21.7	13.9
240-480 mcg/kg	5.19	56.9	7.8	8.89
240-480 mcg/kg	9.37	66.9	18.2	19.7
240-480 mcg/kg	17	37.7	12.9	15.5
240-480 mcg/kg	3.55	21.1	3.68	5.56
720-960 mcg/kg	6.34	73.5	8.76	8.37
720-960 mcg/kg	2.74	81.8	5.54	2.86
720-960 mcg/kg	3.46	76.3	3.08	1.92
720-960 mcg/kg	2.55	69.9	9.77	21.8
720-960 mcg/kg	6.57	75.3	15.3	9.27
720-960 mcg/kg	5.42	66.6	9.23	14.6
1200-1700 mcg/kg	2.73	80.1	3.21	7.83
1200-1700 mcg/kg	4.37	77.7	10.8	8.96
1200-1700 mcg/kg	8.25	82.1	8.83	8.69
1200-1700 mcg/kg	3.12	70.3	5.61	2.38
1200-1700 mcg/kg	4.08	67.7	8.83	9.91
1200-1700 mcg/kg	4.22	78.8	7.06	7.02

## Sheet: Fig5
Figure 5A
	All samples : CD8+ T cells					All samples : CD4+ T cells					ADA negative : CD8+ T cells					ADA negative : CD4+ T cells					ADA positive : CD8+ T cells					ADA positive : CD4+ T cells
	W0	W1	W3	W4		W0	W1	W3	W4		W0	W1	W3	W4		W0	W1	W3	W4		W0	W1	W3	W4		W0	W1	W3	W4
	8.25	18.4	6.9	12		5.94	21.4	8.78	10.6		8.25	18.4	6.9	12		5.94	21.4	8.78	10.6		18.5	73.9	19.6	20.3		2.73	80.1	3.21	7.83
	7.65	46.6	9.81	11.3		5.79	47.8	8.28	8.38		7.65	46.6	9.81	11.3		5.79	47.8	8.28	8.38		2.28	85.9	2.47	7.22		8.25	82.1	8.83	8.69
	14.1	45.1	16	21		29	63.1	19.9	19.4		14.1	45.1	16	21		29	63.1	19.9	19.4		7.08	47.1	15	13.7		2.74	81.8	5.54	2.86
	6.69	40	11.2	11.5		6.2	66.8	21.7	13.9		6.69	40	11.2	11.5		6.2	66.8	21.7	13.9		2.1	84	4.01	1.82		4.37	77.7	10.8	8.96
	8.54	61.3	10.6	10.2		5.19	56.9	7.8	8.89		8.54	61.3	10.6	10.2		5.19	56.9	7.8	8.89		5.95	69.3	12.8	13.2		4.08	67.7	8.83	9.91
	8.95	71.7	11.2	29.8		9.37	66.9	18.2	19.7		8.95	71.7	11.2	29.8		9.37	66.9	18.2	19.7		2.35	40.4	7.83	4.17		3.46	76.3	3.08	1.92
	17.2	65.2	16.3	12.2		17	37.7	12.9	15.5		17.2	65.2	16.3	12.2		17	37.7	12.9	15.5		3.46	70.9	4.95	2.44
	2.71	75.3	6.79	33.3		2.55	69.9	9.77	21.8		2.71	75.3	6.79	33.3		2.55	69.9	9.77	21.8
	2.12	26.6	14.7	18.4		5.42	66.6	9.23	14.6		2.12	26.6	14.7	18.4		5.42	66.6	9.23	14.6
	18.5	73.9	19.6	20.3		6.34	73.5	8.76	8.37
	2.28	85.9	2.47	7.22		2.73	80.1	3.21	7.83
	7.08	47.1	15	13.7		8.25	82.1	8.83	8.69
	2.1	84	4.01	1.82		2.74	81.8	5.54	2.86
	5.95	69.3	12.8	13.2		4.37	77.7	10.8	8.96
	2.35	40.4	7.83	4.17		4.08	67.7	8.83	9.91
	3.46	70.9	4.95	2.44		3.46	76.3	3.08	1.92
	10.5	51.3	14.9	14.6		6.64	55.2	15.8	20.8
	4.18	29.4	6.23	7.85		4.2	31.3	9.27	9.02
	2.75	26.3	3.06	5.11		3.55	21.1	3.68	5.56
	7.95	50.3	9.95	16.3		6.57	75.3	15.3	9.27
	3.1	78.4	9.52	12.5		4.2	78.8	7.06	7.02
	3.52	32.6	3.91	4.94		6.97	13.6	6.84	5.94
	6.83	76.6	26	9.63		3.12	70.3	5.61	2.39
Figure 5B
	rhIL-7-hyFc CD8+ T cells					rhIL-7-hyFc CD4+ T cells					IL-7 CD8+ T cells					IL-7 CD4+ T cells
	Control		rhIL-7-hyFc			Control		rhIL-7-hyFc			Control		IL-7			Control		IL-7
	W0	W3	W0	W3		W0	W3	W0	W3		W0	W3	W0	W3		W0	W3	W0	W3
	0.77	0.72	49.5	26.1		2.72	3.02	26	13.9		0.77	0.72	49.4	17.4		2.72	3.02	22.6	11.6
	1.42	0.26	29.4	1.88		4.18	0.028	13	0.34		1.42	0.26	34.6	1.72		4.18	0.028	13.2	0.28
	1.82	2.75	26.1	8.76		5.18	5.47	18.4	13.1		1.82	2.75	27.6	12.3		5.18	5.47	11.5	7.87
	1.09	1.15	8.04	8.03		2.42	0.76	5.97	5.43		1.09	1.15	13.1	12.4		2.42	0.76	6.32	6.32
	0.17	3.75	5.78	1.8		0.38	0.72	6.17	1.06		0.17	3.75	7.54	3.02		0.38	0.72	7.09	2.39
	0.37	0.5	10	6.17		0.19	0.21	2.64	1.66		0.37	0.5	11.1	3.67		0.19	0.21	2.88	1.19
	0.26	0.17	4.87	2.87		0.5	0.11	4.68	0.81		0.26	0.17	4.6	3.17		0.5	0.11	2.49	1.07
	1.01	0.55	11.1	7.19		1.03	0.71	10.1	4.81		1.01	0.55	12.2	8.08		1.03	0.71	10.9	7.2
	0.35	0.12	23.3	3.99		2.67	0.47	15.9	2.47		0.35	0.12	26.3	5.45		2.67	0.47	15	2.97
	0.17	0.31	20.7	13.6		0.37	0.17	9.35	3.3		0.17	0.31	29.6	12.8		0.37	0.17	11.6	2.89
	0.05	0.13	14.1	2.13		0.17	0.038	8.55	0.41		0.05	0.13	12.5	1.73		0.17	0.038	6.85	0.42
Figure 5C
	CD8+ T cells										CD4+ T cells
	TN		TCM		TEM		TEMRA				TN		TCM		TEM		TEMRA
	W0	W3	W0	W3	W0	W3	W0	W3			W0	W3	W0	W3	W0	W3	W0	W3
	93.2	97.5	91.7	96.4	69.6	81.6	34.8	49.3			96.2	97.8	95	96	82.5	86.7	47.2	72.3
	95	97.9	85.6	79.3	32.5	38	15.4	21.3			97.5	98	94.7	93.1	80.6	80.3	86.8	89.6
	83.7	97.4	85.7	92.8	58.6	74.7	38.4	52.1			92.9	99.2	91.7	96.7	76.8	87.3	57.9	85.3
	88.3	95.8	95.3	95.3	75.9	83.5	36.3	45.8			94.3	97.8	92.3	95	71.1	80.7	40.8	63.8
	91.4	97	79.4	67.8	28.7	44	23.2	39.1			94	97.5	91.2	94.9	81.4	88.9	68	82.8
	92.9	84.3	50.5	50	16.9	10.5	20.3	16			92.1	73.1	87.9	80.1	61.9	41.6	67.9	51.8
	89.7	87.4	95.6	95.9	38.3	57.2	15.1	33.1			99.3	99.6	97.1	98.2	77.3	87.9	82	86.9
	40.5	61.2	79.9	83.5	31.1	45.7	4.67	9.7			95.1	98.3	94.4	96.7	74.7	87.3	57.4	88.8
	58.8	78.2	92	96.6	67.7	81.6	25.5	43			95.3	98.7	92.9	97.1	75.3	83.3	87.2	89.7
	97.7	99.3	81.6	85.1	49.4	39.6	20.3	47.4			96.9	99	93.6	94.6	82.5	75.5	77.1	87.6
	88.1	92.2	78	72.1	45.9	47	20.1	30.3			96.8	97.5	90.8	96.2	63.6	82.9	32.2	47.6
	94.3	98.7	96.6	94.1	54.4	52.9	50.1	49.1			93.2	98	95.5	97.3	84.7	90.5	73.3	90.8
	92.2	94.4	47.5	52.6	92.6	95.4	10.6	14.2			97.2	98.8	66.2	81	93.8	97.4	59.9	76.5
	97.9	99.4	30.6	52.7	92.8	91.3	31.1	52.1			96.8	99	67.9	75.7	91.5	93.4	77.1	90.5
	83.4	88.8	89.2	95.5	31.5	49.6	7.53	21.7			82.4	92.2	79.8	90.3	67.6	80.8	25.6	93.8
	72.1	91.2	84	81.2	48.2	61.9	20.1	53.3			66.3	90	71	87.1	59.7	77.5	24.7	82.5
	88.2	98.7	83.9	89.7	25	59.4	19.5	49.5			97.9	98.8	96.1	94.4	84.4	79.9	66.4	81.9
	67.2	80.4	93.8	63	44.1	48	8.16	28.7			93.8	87.8	88.9	90.1	63.3	75.8	47.1	76.4
	89.1	93.2	85.9	77.6	49.8	54.5	33.4	52.7			90.9	94.6	86.3	91.6	73.8	80.4	69.1	79.7
	94.7	95.9	96.7	95.5	76.1	79.8	37.7	64.8			91.6	96.7	88	94.4	75.4	86.1	57.7	91.1
	95.6	97.9	97.1	94.3	58.9	66.5	35.6	65.1			95.3	98.7	91.9	95.3	76.2	83.3	53.3	85.3
	93.2	95.1	85.1	83.7	33.3	38.2	7.35	17.3			96.3	98.2	90	95.4	71.8	82.5	58.7	74
	92.8	87.8	89.8	71.2	49.6	41.7	22.2	53.1			92.3	95.3	87.4	93.2	77.1	89	44.1	86.5
	88.9	98.3	79.3	83.7	11.6	30.6	12.2	38			86.6	98.2	85.7	94.9	66.1	82.1	51.9	94.6
	86.4	96.5	90.1	92.3	61.1	55.8	22	37.4			87.3	98.1	85.7	96.1	72.8	89.4	28.2	83
	81.4	94.3	91.9	88.8	20.1	18	3.63	12.8			85.8	94.7	90.3	91.8	55.9	68.9	48	78.6
	86.8	99	91.4	97.2	30.7	45	13.1	25.1			90	99	83.3	95.6	55.5	78.9	26	65.5
	91.5	98.1	95.2	95.8	49.4	74.6	6.01	31.7			96.1	99.1	88.5	94.2	56.8	76.7	31.6	84.2
	91.4	98.5	89.8	94.7	57.4	74.4	24	72.6			92.6	98.7	88.9	97.1	81.9	94.3	56.2	96.1

## Sheet: Fig6
Figure 6A
	rhIL-7-hyFc CD8+ T cells					rhIL-7-hyFc CD4+ T cells					IL-7 CD8+ T cells					IL-7 CD4+ T cells
	Control		rhIL-7-hyFc			Control		rhIL-7-hyFc			Control		IL-7			Control		IL-7
	W0	W3	W0	W3		W0	W3	W0	W3		W0	W3	W0	W3		W0	W3	W0	W3
	0.43	0.27	42.2	69.6		0.3	0.24	76.2	76.4		0.43	0.27	45	76		0.3	0.24	75.7	83.5
	0.89	0.97	24.1	55.4		0.25	0.08	74.8	72.9		0.89	0.97	25.4	58.5		0.25	0.08	73.6	91.6
	0.09	0.06	63.8	75.1		0.07	0.05	63.7	60.8		0.09	0.06	66.6	72.1		0.07	0.05	64.4	60.7
	0.44	0.1	34.7	52		0.09	0.12	63.3	60.5		0.44	0.1	47.4	60.6		0.09	0.12	67.5	72
	0.03	0.12	32.2	38.4		0.16	0.22	79.9	80.2		0.17	5.51e-05	78.7	90.2		0.27	0.27	73.6	74.9
	0.17	5.51e-05	73.6	91.9		0.27	0.27	71.3	83		0.88	0.1	63.9	81.6		0.16	0.25	77.1	77.6
	0.88	0.1	59.3	84.8		0.16	0.25	85.1	67.3		0.75	0.54	25.6	25.9		3.33	1.16	79.4	73.3
	0.75	0.54	20.6	21.6		3.33	1.16	66.8	67.8		0.2	0.06	83.5	77.3		0.36	0.38	90.2	91.5
	0.2	0.06	79.8	71.7		0.36	0.38	90	85.8		0.33	0.05	50	71.5		2.21	0.43	93	94
	0.33	0.05	42.8	66.6		2.21	0.43	92.7	92.2		0.27	0.03	66.2	90.8		0.79	0.16	88.8	90.4
	0.27	0.03	67.4	82		0.79	0.16	84.6	83.3
Figure 6B
	CD8+		CD4+
	W0	W1	W0	W1
	2365	2503	2358	2676
	2504	2760	2627	2857
	2352	2420	2705	2663
	1366	1566	1756	2047
	1635	1902	1990	2078
	1512	1758	1812	2118
	1441	1627	1808	2084
	1403	1719	1644	2271
	1319	1511	1580	1810
Figure 6D
	rhIL-7-hyFc CD8+ T cells					rhIL-7-hyFc CD4+ T cells					IL-7 CD8+ T cells					IL-7 CD4+ T cells
	Control		rhIL-7-hyFc			Control		rhIL-7-hyFc			Control		IL-7			Control		IL-7
	W0	W3	W0	W3		W0	W3	W0	W3		W0	W3	W0	W3		W0	W3	W0	W3
	8.12	1.9	35.7	23.5		2.04	0.71	15.4	10.9		8.12	1.9	20.1	15.9		2.04	0.71	10.56	10.4
	3.33	4.97	26.7	20.6		3.43	2.48	19.5	10.3		3.33	4.97	23.8	16.8		3.43	2.48	15.6	11.2
	4.05	10.7	39.6	22.3		3.33	3.23	39.4	20.9		4.05	10.7	24.1	10.2		3.33	3.23	33	18.9
	4.81	3.24	35.6	13		0.77	1.9	8.38	3.88		4.81	3.24	18.6	10		0.77	1.9	6.87	3.67
	2.15	5.26	9.95	4.35		1.36	0.71	8.82	2.78		2.15	5.26	16.1	6.82		1.36	0.71	10.1	3.31
	1.86	2.32	18.8	7.03		1.34	3.23	22.9	4.82		1.86	2.32	18.1	6.4		1.34	3.23	18.9	1.32
Figure 6G
	CD8+ T cells					CD4+ T cells					CD8+ T cells					CD4+ T cells
	Control		IL-2			Control		IL-2			Control		IL-15			Control		IL-15
	W0	W3	W0	W3		W0	W3	W0	W3		W0	W3	W0	W3		W0	W3	W0	W3
	0.77	0.72	68	50.9		2.72	3.02	20.2	13.6		0.77	0.72	67.1	57.3		2.72	3.02	14.8	14.1
	1.42	0.26	57.5	9.11		4.18	0.028	8.65	0.32		1.42	0.26	70.2	5.5		4.18	0.028	13.5	0.2
	1.82	2.75	60.1	39.7		5.18	5.47	15.6	8.19		1.82	2.75	57.3	55.3		5.18	5.47	10	9.08
	1.09	1.15	42.2	40.6		2.42	0.76	5.75	5.03		1.09	1.15	50.5	26.9		2.42	0.76	5.99	1.84
	0.17	3.75	34.6	14.7		0.38	0.72	9.51	1.79		0.17	3.75	37.1	19.2		0.38	0.72	10.6	1.75
	0.37	0.5	18.3	2.13		0.19	0.21	1.64	0.31		0.37	0.5	26.5	6.68		0.19	0.21	1.98	0.72
	0.26	0.17	19.1	20		0.5	0.11	1.47	0.4		0.26	0.17	52.2	18.2		0.5	0.11	5.19	0.59
	1.01	0.55	79.2	80.7		1.03	0.71	24.2	23.5		1.01	0.55	78.5	78.2		1.03	0.71	26.1	22.8
	0.35	0.12	41.6	33.2		2.67	0.47	5.75	1.41		0.35	0.12	45.4	40.5		2.67	0.47	5.7	1.3
	0.17	0.31	65.4	26.3		0.37	0.17	11.7	0.78		0.17	0.31	66	33.3		0.37	0.17	5.03	0.85
	0.05	0.13	29.7	7.65		0.17	0.038	5.63	0.79		0.05	0.13	32	8.11		0.17	0.038	5.09	0.68

## Sheet: SuppFig4
Supplementary Figure 4C
	CD8+ T cells										CD4+ T cells
	TN		TCM		TEM		TEMRA				TN		TCM		TEM		TEMRA
	W0	W3	W0	W3	W0	W3	W0	W3			W0	W3	W0	W3	W0	W3	W0	W3
	5769	5903	4348	3877	4003	4241	4245	4849			5121	6633	4850	5518	4450	4893	4383	6163
	4877	6020	5112	4269	4523	4250	3553	3706			5523	6234	4673	4704	3929	3876	3673	4197
	6066	7337	3579	2675	2910	2815	3161	3639			7359	7475	5485	6044	3884	4565	5465	7499
	7165	7041	5432	5980	2810	3465	2641	3710			7382	7573	6632	7091	4433	5101	3705	5756
	6479	7210	4538	4818	3439	4395	3667	5118			5938	9086	4960	7392	3674	5375	4800	9174
	6215	7948	4674	3623	2348	2575	2347	2947			7478	7383	6240	5602	3785	4116	5128	5937
	7296	9144			3557	4295	3767	5445			8881	10173	7423	8239	5190	5351	7144	9121
	4991	7806	3874	2470	2941	2554	3409	3048			5421	7865	6096	6853	5317	5771	5716	6671
	7096	9240	5232	5497	4287	4243	4529	4258			7301	8272	7177	7783	5215	6016	6815	7057
	1501	6166	2601	1720	2106	2685	2450	2269			1298	6936	1588	6023	1779	4802	1537	6121
	4507	8949	2029	5485	2306	2332	2850	2685			6145	8486	5365	7858	4876	5526	6064	6317
	5248	8397	4291	2733							7464	7109	5446	6583	5154	5454	6957	6304
Supplementary Figure 4D
	CD8+ T cells											CD4+ T cells
	Total T cells		TN		TCM		TEM		TEMRA			Total T cells		TN		TCM		TEM		TEMRA
	W0	W3	W0	W3	W0	W3	W0	W3	W0	W3		W0	W3	W0	W3	W0	W3	W0	W3	W0	W3
	7.25	3.59	6.07	2.27	1.92	0.78	3.98	2.08	0.31	0.96		4.49	5.42	6.11	3.16	0.54	0.98	2.08	3.85	0.66	0.21
	2.71	1.77	0.28	3.7	1.21	0.36	4.57	2.2	0.5	1.6		4.21	4.4	0.42	11.2	0.73	0.5	4.72	4.74	0.15	0.5
	1.4	8.38	0.86	4.08	0.41	2.4	1.88	7.24	0.33	5.83		1.84	5.49	1.8	8.85	0.17	0.9	1.9	5.63	0.19	0.9
	1.43	11.9	1.81	0.49	0.29	2.91	0.95	21	0.047	3.32		2.55	16.1	2.44	0.82	0.51	2.09	2.26	18.5	0.14	0.18
	7.75	43.7	4.58	12.1	1.74	0.75	2.33	22	0.24	14.6		6.89	14.7	1.75	2.97	0.98	1.29	2.66	5.07	0.66	0.56
	2.41	23.5	0.74	15	0.12	1.02	1.04	11.1	0.57	4.92		4.03	19.4	0.2	1.38	0.27	2.22	1.07	7.07	0.033	0.52
	1.89	46.7	1.01	2.42	0.036	0.39	0.69	29.8	0.51	11.7		2.11	28.5	0.44	0.31	0.22	1	0.48	37.9	0.019	1.04
	2.19	32.3	2.34	3.88	0.26	0.91	0.84	17	0.14	9.25		2.85	18.8	0.62	2.32	0.14	1.63	0.87	6.98	0.04	0.23
	1.21	21.4	0.22	0.2	0.029	0.12	0.72	6.34	0.16	16.1		1.39	10.1	0.1	0.25	0.097	0.8	0.4	15.2	0.011	2.43
Supplementary Figure 4E
	CD8+ T cells											CD4+ T cells
	Total T cells		TN		TCM		TEM		TEMRA			Total T cells		TN		TCM		TEM		TEMRA
	W0	W3	W0	W3	W0	W3	W0	W3	W0	W3		W0	W3	W0	W3	W0	W3	W0	W3	W0	W3
	0.22	14.5	0.096	8.06	0.058	0.34	0.36	0.16	0.073	0.19		1.66	7.66	0.8	6.7	0.31	3.06	0.7	2.04	0.22	0.11
	0.79	0.88	0.31	0.5	0.2	0.12	0.38	0.37	0.37	0.42		2.05	3.91	0.9	2.19	0.67	1.37	0.77	3.32	0.34	0.3
	0.16	1.82	0.082	0.89	0.054	0.21	0.38	0.51	0.18	0.44		1.82	3.71	0.81	2.24	0.16	1.96	0.8	2.57	0.37	0.22
	0.65	0.42	0.24	0.092	0.18	0.35	0.41	1.46	0.039	0.29		2.71	3.82	1.43	1.15	0.75	3.36	0.97	3.49	0.29	0.27
	0.45	1.33	1.17	4.94	0.088	0.21	1.25	5.54	0.37	5.18		2.3	10.4	1.23	2.78	0.34	1.51	0.87	3.3	0.29	0.81
	0.53	2.38	0.72	7.76	0.041	0.43	1.36	8.46	0.47	3.07		3.73	13.4	1.48	2.18	0.48	3.13	1.04	4.62	0.46	1.19
	0.48	1	0.77	3.27	0.031	0.048	0.91	9.33	0.53	0.9		4.17	21.8	2.38	0.26	0.48	0.66	0.64	13.6	0.43	1.02
	0.59	2.8	0.84	1.36	0.076	1.02	1.35	14.7	0.27	5.65		3.98	19.7	1.6	2.65	0.65	5.66	1	6.65	0.52	0.76
	0.69	1.16	0.49	0.62	0.029	0.18	2.44	4.01	0.28	7.32		3.62	12.1	1.78	1.31	0.48	2.68	0.71	4.74	0.39	1.45
